# Supplementary material for: Diethyl 2,6-dimethyl-4-(4-pyrid­yl)-1,4-dihydro­pyridine-3,5-dicarboxyl­ate
Source: Acta Crystallogr Sect E Struct Rep Online. 2010 May 15;66(Pt 6):o1334. doi: 10.1107/S1600536810016934 (PMC2979454; doi:10.1107/S1600536810016934)
Supplement: Supplementary file 1 [file e-66-o1334-sup1.cif]

##############################################################################
###                                                                        ###
###        Electronic paper (Acta Crystallographica Section E)             ###
###                                                                        ###
##############################################################################
#                                                                            #
# This CIF contains the data in a paper accepted for publication in Acta     #
# Crystallographica Section E. It conforms to the requirements of Notes      #
# for Authors for Section E, and has been peer reviewed under the auspices   #
# of the IUCr Commission on Journals.                                        #
#                                                                            #
# Full details of the Crystallographic Information File format               #
# are given in the paper "The Crystallographic Information File (CIF):       #
# a New Standard Archive File for Crystallography" by S. R. Hall, F. H.      #
# Allen and I. D. Brown [Acta Cryst. (1991), A47, 655-685].                  #
#                                                                            #
# The current version of the core CIF dictionary is obtainable from          #
# ftp://ftp.iucr.org/pub/cif_core.dic. The current version number is 2.4.    #
#                                                                            #
# Software is freely available for graphical display of the structure(s) in  #
# this CIF.  For information consult the CIF home page http://www.iucr.org/  #
# cif/home.html                                                              #
#                                                                            #
# This file may be used for bona fide research purposes within the           #
# scientific community so long as proper attribution is given to the journal # 
# article from which it was obtained.                                        #
#                                                                            #
##############################################################################
                                             
data_global
_audit_creation_method     'form.cif (version 2.0)'
_journal_data_validation_number     ?
_journal_date_recd_electronic     2010-04-20
_journal_date_accepted     2010-05-10
_journal_name_full     'Acta Crystallographica, Section E'
_journal_year     2010
_journal_volume     66
_journal_issue      6
_journal_page_first     o1334
_journal_page_last     o1334
_journal_paper_category     QO
_journal_coeditor_code     OM2336
_publ_contact_author_name     'Dr. Li, Yumei'
_publ_contact_author_address
;
      Department of Chemistry,
      Dezhou University,
      Shandong  253023,
      P. R. China
;
_publ_contact_author_email     'liyumei_dzc@yahoo.com.cn'
_publ_contact_author_fax     '0086-534-66778061'
_publ_contact_author_phone     '0086-534-66778061'
_publ_section_title
;
Diethyl 2,6-dimethyl-4-(4-pyridyl)-1,4-dihydropyridine-3,5-dicarboxylate
;
loop_
    _publ_author_name
    _publ_author_address
    'Li, Yumei'
;
Department of Chemistry,
Dezhou University,
Shandong 253023,
People's Republic of China
;
data_I
_audit_creation_method     SHELXL-97
_chemical_name_systematic
;
Diethyl 2,6-dimethyl-4-(4-pyridyl)-1,4-dihydropyridine-3,5-dicarboxylate
;
_chemical_name_common     ?
_chemical_formula_moiety     'C18 H22 N2 O4'
_chemical_formula_sum     'C18 H22 N2 O4'
_chemical_formula_iupac     'C18 H22 N2 O4'
_chemical_formula_weight     330.38
_chemical_melting_point     ?
_symmetry_cell_setting     monoclinic
_symmetry_space_group_name_H-M     'P 21/n'
_symmetry_space_group_name_Hall     '-P 2yn'
loop_
    _symmetry_equiv_pos_as_xyz
    'x, y, z'
    '-x+1/2, y+1/2, -z+1/2'
    '-x, -y, -z'
    'x-1/2, -y-1/2, z-1/2'
_cell_length_a     11.5550(2)
_cell_length_b     13.1707(2)
_cell_length_c     11.8020(2)
_cell_angle_alpha     90.000
_cell_angle_beta     92.705(2)
_cell_angle_gamma     90.000
_cell_volume     1794.11(5)
_cell_formula_units_Z     4
_cell_measurement_reflns_used     2361
_cell_measurement_theta_min     2.32
_cell_measurement_theta_max     24.47
_cell_measurement_temperature     296(2)
_exptl_crystal_description     block
_exptl_crystal_colour     yellow
_exptl_crystal_size_max     0.12
_exptl_crystal_size_mid     0.10
_exptl_crystal_size_min     0.08
_exptl_crystal_density_diffrn     1.223
_exptl_crystal_density_meas     ?
_exptl_crystal_density_method     'not measured'
_exptl_crystal_F_000     704
_exptl_absorpt_coefficient_mu     0.087
_exptl_absorpt_correction_type     'multi-scan'
_exptl_absorpt_process_details     '(SADABS; Bruker, 2001)'
_exptl_absorpt_correction_T_min     0.9896
_exptl_absorpt_correction_T_max     0.9931
_exptl_special_details
;
;
_diffrn_ambient_temperature     296(2)
_diffrn_radiation_type     MoK\a
_diffrn_radiation_wavelength     0.71073
_diffrn_radiation_source     'fine-focus sealed tube'
_diffrn_radiation_monochromator     graphite
_diffrn_measurement_device_type     'Bruker APEXII CCD'
_diffrn_measurement_method     '\f and \w scans'
_diffrn_detector_area_resol_mean     ?
_diffrn_reflns_number     9122
_diffrn_reflns_av_R_equivalents     0.0315
_diffrn_reflns_av_sigmaI/netI     0.0311
_diffrn_reflns_theta_min     2.32
_diffrn_reflns_theta_max     25.00
_diffrn_reflns_theta_full     25.00
_diffrn_measured_fraction_theta_max     0.999
_diffrn_measured_fraction_theta_full     0.999
_diffrn_reflns_limit_h_min     -11
_diffrn_reflns_limit_h_max     13
_diffrn_reflns_limit_k_min     -15
_diffrn_reflns_limit_k_max     15
_diffrn_reflns_limit_l_min     -14
_diffrn_reflns_limit_l_max     13
_diffrn_standards_number     ?
_diffrn_standards_interval_count     ?
_diffrn_standards_interval_time     ?
_diffrn_standards_decay_%     ?
_refine_special_details
;
Refinement of <i>F</i>^2^ against ALL reflections. The weighted <i>R</i>-factor
wR and goodness of fit <i>S</i> are based on <i>F</i>^2^, conventional
<i>R</i>-factors <i>R</i> are based on <i>F</i>, with <i>F</i> set to zero for
negative <i>F</i>^2^. The threshold expression of <i>F</i>^2^ >
\s(<i>F</i>^2^) is used only for calculating <i>R</i>-factors(gt) etc. and is
not relevant to the choice of reflections for refinement. <i>R</i>-factors
based on <i>F</i>^2^ are statistically about twice as large as those based on
<i>F</i>, and <i>R</i>- factors based on ALL data will be even larger.
;
_reflns_number_total     3152
_reflns_number_gt     2308
_reflns_threshold_expression     I>2\s(I)
_refine_ls_structure_factor_coef     Fsqd
_refine_ls_matrix_type     full
_refine_ls_R_factor_all     0.0636
_refine_ls_R_factor_gt     0.0450
_refine_ls_wR_factor_gt     0.1161
_refine_ls_wR_factor_ref     0.1281
_refine_ls_goodness_of_fit_ref     1.034
_refine_ls_restrained_S_all     1.034
_refine_ls_number_reflns     3152
_refine_ls_number_parameters     227
_refine_ls_number_restraints     0
_refine_ls_hydrogen_treatment     mixed
_refine_ls_weighting_scheme     calc
_refine_ls_weighting_details
         'calc w=1/[\s^2^(Fo^2^)+(0.0645P)^2^+0.2873P] where P=(Fo^2^+2Fc^2^)/3'
_atom_sites_solution_hydrogens     geom
_atom_sites_solution_primary     direct
_atom_sites_solution_secondary     difmap
_refine_ls_shift/su_max     0.001
_refine_ls_shift/su_mean     0.000
_refine_diff_density_max     0.152
_refine_diff_density_min     -0.191
_refine_ls_extinction_method     none
_refine_ls_extinction_coef     ?
loop_
    _atom_type_symbol
    _atom_type_description
    _atom_type_scat_dispersion_real
    _atom_type_scat_dispersion_imag
    _atom_type_scat_source
    'C' 'C' 0.0033 0.0016
                         'International Tables Vol C Tables 4.2.6.8 and 6.1.1.4'
    'H' 'H' 0.0000 0.0000
                         'International Tables Vol C Tables 4.2.6.8 and 6.1.1.4'
    'N' 'N' 0.0061 0.0033
                         'International Tables Vol C Tables 4.2.6.8 and 6.1.1.4'
    'O' 'O' 0.0106 0.0060
                         'International Tables Vol C Tables 4.2.6.8 and 6.1.1.4'
_computing_data_collection     'APEX2 (Bruker, 2004)'
_computing_cell_refinement     'SAINT-Plus (Bruker, 2001)'
_computing_data_reduction     'SAINT-Plus (Bruker, 2001)'
_computing_structure_solution     'SHELXS97 (Sheldrick, 2008)'
_computing_structure_refinement     'SHELXL97 (Sheldrick, 2008)'
_computing_molecular_graphics     'SHELXTL (Sheldrick, 2008)'
_computing_publication_material     'SHELXL97 (Sheldrick, 2008)'
loop_
    _atom_site_type_symbol
    _atom_site_label
    _atom_site_fract_x
    _atom_site_fract_y
    _atom_site_fract_z
    _atom_site_U_iso_or_equiv
    _atom_site_adp_type
    _atom_site_calc_flag
    _atom_site_refinement_flags
    _atom_site_occupancy
    _atom_site_disorder_assembly
    _atom_site_disorder_group
    O O1 0.33862(13) 0.01201(15) 0.15684(14) 0.0917(6) Uani d . 1 . .
    O O2 0.50534(12) -0.07176(10) 0.16753(11) 0.0597(4) Uani d . 1 . .
    O O3 0.80150(10) 0.08444(10) 0.58574(10) 0.0539(4) Uani d . 1 . .
    O O4 0.81559(11) -0.01782(11) 0.43654(12) 0.0630(4) Uani d . 1 . .
    N N1 0.82662(14) 0.18151(15) 0.07048(14) 0.0616(5) Uani d . 1 . .
    N N2 0.47955(13) 0.18372(12) 0.43985(13) 0.0472(4) Uani d . 1 . .
    H H2N 0.4391(17) 0.2279(15) 0.4751(16) 0.058(6) Uiso d . 1 . .
    C C1 0.76016(19) 0.23648(17) 0.13643(17) 0.0626(6) Uani d . 1 . .
    H H1 0.7595 0.3066 0.1272 0.075 Uiso calc R 1 . .
    C C2 0.69267(17) 0.19512(14) 0.21726(16) 0.0527(5) Uani d . 1 . .
    H H2 0.6482 0.2374 0.2610 0.063 Uiso calc R 1 . .
    C C3 0.69017(13) 0.09216(12) 0.23420(13) 0.0376(4) Uani d . 1 . .
    C C4 0.75744(16) 0.03451(15) 0.16496(15) 0.0525(5) Uani d . 1 . .
    H H4 0.7586 -0.0358 0.1717 0.063 Uiso calc R 1 . .
    C C5 0.82298(17) 0.08201(18) 0.08560(17) 0.0631(6) Uani d . 1 . .
    H H5 0.8674 0.0415 0.0399 0.076 Uiso calc R 1 . .
    C C6 0.76250(15) 0.04661(14) 0.48574(14) 0.0431(4) Uani d . 1 . .
    C C7 0.91311(16) 0.04589(17) 0.62964(17) 0.0601(5) Uani d . 1 . .
    H H7A 0.9739 0.0664 0.5806 0.072 Uiso calc R 1 . .
    H H7B 0.9116 -0.0277 0.6328 0.072 Uiso calc R 1 . .
    C C8 0.9350(2) 0.0879(2) 0.7438(2) 0.0949(9) Uani d . 1 . .
    H H8A 0.9386 0.1606 0.7394 0.142 Uiso calc R 1 . .
    H H8B 1.0072 0.0622 0.7754 0.142 Uiso calc R 1 . .
    H H8C 0.8734 0.0684 0.7911 0.142 Uiso calc R 1 . .
    C C9 0.43413(16) 0.00167(16) 0.20127(15) 0.0514(5) Uani d . 1 . .
    C C10 0.4620(2) -0.13703(19) 0.0762(2) 0.0795(7) Uani d . 1 . .
    H H10A 0.4463 -0.0974 0.0079 0.095 Uiso calc R 1 . .
    H H10B 0.3905 -0.1694 0.0967 0.095 Uiso calc R 1 . .
    C C11 0.5496(3) -0.2133(3) 0.0566(3) 0.1604(18) Uani d . 1 . .
    H H11A 0.6205 -0.1805 0.0384 0.241 Uiso calc R 1 . .
    H H11B 0.5236 -0.2562 -0.0053 0.241 Uiso calc R 1 . .
    H H11C 0.5624 -0.2536 0.1238 0.241 Uiso calc R 1 . .
    C C12 0.61631(13) 0.04467(13) 0.32414(13) 0.0373(4) Uani d . 1 . .
    H H12 0.6308 -0.0286 0.3252 0.045 Uiso calc R 1 . .
    C C13 0.48786(14) 0.06167(13) 0.29414(14) 0.0405(4) Uani d . 1 . .
    C C14 0.42771(14) 0.13185(13) 0.34979(14) 0.0424(4) Uani d . 1 . .
    C C15 0.58549(14) 0.15725(13) 0.49037(14) 0.0425(4) Uani d . 1 . .
    C C16 0.65116(13) 0.08686(12) 0.44024(13) 0.0381(4) Uani d . 1 . .
    C C17 0.61248(18) 0.21403(17) 0.59884(16) 0.0614(6) Uani d . 1 . .
    H H17A 0.6361 0.1669 0.6575 0.092 Uiso calc PR 0.60(2) . .
    H H17B 0.5447 0.2499 0.6205 0.092 Uiso calc PR 0.60(2) . .
    H H17C 0.6739 0.2615 0.5878 0.092 Uiso calc PR 0.60(2) . .
    H H17D 0.6004 0.2854 0.5864 0.092 Uiso calc PR 0.40(2) . .
    H H17E 0.6918 0.2023 0.6233 0.092 Uiso calc PR 0.40(2) . .
    H H17F 0.5625 0.1907 0.6561 0.092 Uiso calc PR 0.40(2) . .
    C C18 0.30334(15) 0.16157(17) 0.32620(17) 0.0584(5) Uani d . 1 . .
    H H18A 0.2596 0.1466 0.3913 0.088 Uiso calc PR 0.59(2) . .
    H H18B 0.2721 0.1242 0.2620 0.088 Uiso calc PR 0.59(2) . .
    H H18C 0.2989 0.2330 0.3102 0.088 Uiso calc PR 0.59(2) . .
    H H18D 0.2941 0.1892 0.2511 0.088 Uiso calc PR 0.41(2) . .
    H H18E 0.2816 0.2116 0.3804 0.088 Uiso calc PR 0.41(2) . .
    H H18F 0.2548 0.1028 0.3321 0.088 Uiso calc PR 0.41(2) . .
loop_
    _atom_site_aniso_label
    _atom_site_aniso_U_11
    _atom_site_aniso_U_22
    _atom_site_aniso_U_33
    _atom_site_aniso_U_12
    _atom_site_aniso_U_13
    _atom_site_aniso_U_23
    O1 0.0504(9) 0.1327(15) 0.0895(11) 0.0078(9) -0.0249(9) -0.0411(11)
    O2 0.0560(8) 0.0669(9) 0.0552(8) -0.0058(7) -0.0078(7) -0.0177(7)
    O3 0.0388(7) 0.0738(9) 0.0480(7) 0.0130(6) -0.0106(6) -0.0075(6)
    O4 0.0505(8) 0.0732(9) 0.0643(9) 0.0217(7) -0.0080(7) -0.0164(7)
    N1 0.0482(10) 0.0823(13) 0.0547(10) -0.0138(9) 0.0065(8) 0.0115(9)
    N2 0.0358(8) 0.0622(10) 0.0436(9) 0.0121(7) -0.0003(7) -0.0067(8)
    C1 0.0689(14) 0.0555(12) 0.0637(13) -0.0175(11) 0.0050(11) 0.0075(10)
    C2 0.0552(12) 0.0487(11) 0.0551(11) -0.0048(9) 0.0113(9) -0.0026(9)
    C3 0.0289(8) 0.0479(10) 0.0355(9) -0.0015(7) -0.0038(7) -0.0004(7)
    C4 0.0520(11) 0.0542(12) 0.0522(11) 0.0069(9) 0.0121(9) 0.0029(9)
    C5 0.0491(12) 0.0853(17) 0.0563(13) 0.0091(11) 0.0171(10) 0.0050(11)
    C6 0.0383(10) 0.0507(10) 0.0401(10) 0.0015(8) 0.0004(8) 0.0003(8)
    C7 0.0367(10) 0.0759(14) 0.0662(13) 0.0114(10) -0.0129(9) -0.0020(11)
    C8 0.0617(15) 0.144(2) 0.0762(16) 0.0252(16) -0.0278(13) -0.0237(17)
    C9 0.0433(11) 0.0666(13) 0.0441(11) -0.0083(9) 0.0010(9) -0.0025(9)
    C10 0.0852(17) 0.0833(17) 0.0684(14) -0.0116(14) -0.0149(13) -0.0286(13)
    C11 0.172(4) 0.139(3) 0.164(3) 0.065(3) -0.066(3) -0.101(3)
    C12 0.0350(9) 0.0402(9) 0.0366(9) -0.0001(7) 0.0009(7) 0.0014(7)
    C13 0.0342(9) 0.0510(10) 0.0362(9) -0.0058(8) 0.0011(7) 0.0040(8)
    C14 0.0329(9) 0.0555(11) 0.0386(9) -0.0012(8) 0.0011(7) 0.0066(8)
    C15 0.0363(9) 0.0543(11) 0.0366(9) 0.0025(8) -0.0002(8) 0.0015(8)
    C16 0.0324(9) 0.0443(10) 0.0374(9) 0.0013(7) -0.0002(7) 0.0008(7)
    C17 0.0537(12) 0.0806(14) 0.0493(11) 0.0159(10) -0.0048(9) -0.0170(10)
    C18 0.0339(10) 0.0825(14) 0.0586(12) 0.0053(9) -0.0019(9) 0.0038(11)
_geom_special_details
;
 All esds (except the esd in the dihedral angle between two l.s. planes)
 are estimated using the full covariance matrix.  The cell esds are taken
 into account individually in the estimation of esds in distances, angles
 and torsion angles; correlations between esds in cell parameters are only
 used when they are defined by crystal symmetry.  An approximate (isotropic)
 treatment of cell esds is used for estimating esds involving l.s. planes.
;
loop_
    _geom_bond_atom_site_label_1
    _geom_bond_atom_site_label_2
    _geom_bond_site_symmetry_2
    _geom_bond_distance
    _geom_bond_publ_flag
    O1 C9 . 1.207(2) ?
    O2 C9 . 1.342(2) ?
    O2 C10 . 1.449(2) ?
    O3 C6 . 1.339(2) ?
    O3 C7 . 1.458(2) ?
    O4 C6 . 1.211(2) ?
    N1 C5 . 1.324(3) ?
    N1 C1 . 1.333(3) ?
    N2 C14 . 1.377(2) ?
    N2 C15 . 1.381(2) ?
    N2 H2N . 0.86(2) ?
    C1 C2 . 1.373(3) ?
    C1 H1 . 0.9300 ?
    C2 C3 . 1.371(2) ?
    C2 H2 . 0.9300 ?
    C3 C4 . 1.381(2) ?
    C3 C12 . 1.527(2) ?
    C4 C5 . 1.382(3) ?
    C4 H4 . 0.9300 ?
    C5 H5 . 0.9300 ?
    C6 C16 . 1.470(2) ?
    C7 C8 . 1.467(3) ?
    C7 H7A . 0.9700 ?
    C7 H7B . 0.9700 ?
    C8 H8A . 0.9600 ?
    C8 H8B . 0.9600 ?
    C8 H8C . 0.9600 ?
    C9 C13 . 1.465(2) ?
    C10 C11 . 1.452(4) ?
    C10 H10A . 0.9700 ?
    C10 H10B . 0.9700 ?
    C11 H11A . 0.9600 ?
    C11 H11B . 0.9600 ?
    C11 H11C . 0.9600 ?
    C12 C16 . 1.515(2) ?
    C12 C13 . 1.526(2) ?
    C12 H12 . 0.9800 ?
    C13 C14 . 1.346(2) ?
    C14 C18 . 1.503(2) ?
    C15 C16 . 1.352(2) ?
    C15 C17 . 1.503(2) ?
    C17 H17A . 0.9600 ?
    C17 H17B . 0.9600 ?
    C17 H17C . 0.9600 ?
    C17 H17D . 0.9600 ?
    C17 H17E . 0.9600 ?
    C17 H17F . 0.9600 ?
    C18 H18A . 0.9600 ?
    C18 H18B . 0.9600 ?
    C18 H18C . 0.9600 ?
    C18 H18D . 0.9600 ?
    C18 H18E . 0.9600 ?
    C18 H18F . 0.9600 ?
loop_
    _geom_angle_atom_site_label_1
    _geom_angle_atom_site_label_2
    _geom_angle_atom_site_label_3
    _geom_angle_site_symmetry_1
    _geom_angle_site_symmetry_3
    _geom_angle
    _geom_angle_publ_flag
    C9 O2 C10 . . 116.92(16) ?
    C6 O3 C7 . . 116.02(14) ?
    C5 N1 C1 . . 115.87(17) ?
    C14 N2 C15 . . 123.55(16) ?
    C14 N2 H2N . . 118.7(13) ?
    C15 N2 H2N . . 116.8(13) ?
    N1 C1 C2 . . 123.51(19) ?
    N1 C1 H1 . . 118.2 ?
    C2 C1 H1 . . 118.2 ?
    C3 C2 C1 . . 120.68(18) ?
    C3 C2 H2 . . 119.7 ?
    C1 C2 H2 . . 119.7 ?
    C2 C3 C4 . . 116.16(16) ?
    C2 C3 C12 . . 121.52(15) ?
    C4 C3 C12 . . 122.32(15) ?
    C3 C4 C5 . . 119.59(18) ?
    C3 C4 H4 . . 120.2 ?
    C5 C4 H4 . . 120.2 ?
    N1 C5 C4 . . 124.17(19) ?
    N1 C5 H5 . . 117.9 ?
    C4 C5 H5 . . 117.9 ?
    O4 C6 O3 . . 121.74(15) ?
    O4 C6 C16 . . 122.14(16) ?
    O3 C6 C16 . . 116.11(15) ?
    O3 C7 C8 . . 107.81(17) ?
    O3 C7 H7A . . 110.1 ?
    C8 C7 H7A . . 110.1 ?
    O3 C7 H7B . . 110.1 ?
    C8 C7 H7B . . 110.1 ?
    H7A C7 H7B . . 108.5 ?
    C7 C8 H8A . . 109.5 ?
    C7 C8 H8B . . 109.5 ?
    H8A C8 H8B . . 109.5 ?
    C7 C8 H8C . . 109.5 ?
    H8A C8 H8C . . 109.5 ?
    H8B C8 H8C . . 109.5 ?
    O1 C9 O2 . . 120.87(17) ?
    O1 C9 C13 . . 127.63(19) ?
    O2 C9 C13 . . 111.50(15) ?
    O2 C10 C11 . . 108.0(2) ?
    O2 C10 H10A . . 110.1 ?
    C11 C10 H10A . . 110.1 ?
    O2 C10 H10B . . 110.1 ?
    C11 C10 H10B . . 110.1 ?
    H10A C10 H10B . . 108.4 ?
    C10 C11 H11A . . 109.5 ?
    C10 C11 H11B . . 109.5 ?
    H11A C11 H11B . . 109.5 ?
    C10 C11 H11C . . 109.5 ?
    H11A C11 H11C . . 109.5 ?
    H11B C11 H11C . . 109.5 ?
    C16 C12 C13 . . 111.71(13) ?
    C16 C12 C3 . . 110.18(13) ?
    C13 C12 C3 . . 110.37(13) ?
    C16 C12 H12 . . 108.2 ?
    C13 C12 H12 . . 108.2 ?
    C3 C12 H12 . . 108.2 ?
    C14 C13 C9 . . 121.67(16) ?
    C14 C13 C12 . . 120.43(15) ?
    C9 C13 C12 . . 117.87(15) ?
    C13 C14 N2 . . 120.11(15) ?
    C13 C14 C18 . . 126.85(16) ?
    N2 C14 C18 . . 113.03(16) ?
    C16 C15 N2 . . 119.26(15) ?
    C16 C15 C17 . . 128.02(15) ?
    N2 C15 C17 . . 112.72(15) ?
    C15 C16 C6 . . 125.97(15) ?
    C15 C16 C12 . . 121.10(14) ?
    C6 C16 C12 . . 112.88(14) ?
    C15 C17 H17A . . 109.5 ?
    C15 C17 H17B . . 109.5 ?
    H17A C17 H17B . . 109.5 ?
    C15 C17 H17C . . 109.5 ?
    H17A C17 H17C . . 109.5 ?
    H17B C17 H17C . . 109.5 ?
    C15 C17 H17D . . 109.5 ?
    C15 C17 H17E . . 109.5 ?
    H17D C17 H17E . . 109.5 ?
    C15 C17 H17F . . 109.5 ?
    H17D C17 H17F . . 109.5 ?
    H17E C17 H17F . . 109.5 ?
    C14 C18 H18A . . 109.5 ?
    C14 C18 H18B . . 109.5 ?
    H18A C18 H18B . . 109.5 ?
    C14 C18 H18C . . 109.5 ?
    H18A C18 H18C . . 109.5 ?
    H18B C18 H18C . . 109.5 ?
    C14 C18 H18D . . 109.5 ?
    C14 C18 H18E . . 109.5 ?
    H18D C18 H18E . . 109.5 ?
    C14 C18 H18F . . 109.5 ?
    H18D C18 H18F . . 109.5 ?
    H18E C18 H18F . . 109.5 ?
loop_
    _geom_hbond_atom_site_label_D
    _geom_hbond_atom_site_label_H
    _geom_hbond_atom_site_label_A
    _geom_hbond_site_symmetry_A
    _geom_hbond_distance_DH
    _geom_hbond_distance_HA
    _geom_hbond_distance_DA
    _geom_hbond_angle_DHA
    N2 H2N N1 4_566 0.86(2) 2.13(2) 2.984(2) 171.8(18)
