# Supplementary material for: Diethyl 2,6-dimethyl-4-(4-pyrid­yl)-1,4-dihydro­pyridine-3,5-dicarboxyl­ate
Source: Acta Crystallogr Sect E Struct Rep Online. 2010 May 15;66(Pt 6):o1334. doi: 10.1107/S1600536810016934 (PMC2979454; doi:10.1107/S1600536810016934)
Supplement: Supplementary file 2 [file e-66-o1334-Isup2.hkl]

# 
# h,k,l, Fc-squared, Fo-squared, sigma(Fo-squared) and status flag 
# 
data_I
_shelx_title ' I         P2(1)/n      R = 0.05' 
_shelx_refln_list_code          4 
_shelx_F_calc_maximum      163.61 
_exptl_crystal_F_000       704.00 
_reflns_d_resolution_high  0.8409 
 
loop_ 
 _symmetry_equiv_pos_as_xyz 
 'x, y, z' 
 '-x+1/2, y+1/2, -z+1/2' 
 '-x, -y, -z' 
 'x-1/2, -y-1/2, z-1/2' 
 
_cell_length_a    11.5550 
_cell_length_b    13.1707 
_cell_length_c    11.8020 
_cell_angle_alpha  90.000 
_cell_angle_beta   92.705 
_cell_angle_gamma  90.000 
 
_shelx_F_squared_multiplier     1.000 
 
loop_ 
 _refln_index_h 
 _refln_index_k 
 _refln_index_l 
 _refln_F_squared_calc 
 _refln_F_squared_meas 
 _refln_F_squared_sigma 
 _refln_observed_status 
   2   0   0      406.82      436.79      9.76 o 
   4   0   0      813.59      860.03     13.87 o 
   6   0   0      771.45      867.72     15.46 o 
   8   0   0      659.97      678.57     14.20 o 
  10   0   0      237.29      205.39      7.91 o 
  12   0   0      246.33      245.89     13.81 o 
   1   1   0    10698.96     9389.29    237.32 o 
   2   1   0      264.29      276.41      4.61 o 
   3   1   0     2415.63     2418.41     31.36 o 
   4   1   0        6.28        5.76      0.77 o 
   5   1   0       38.14       39.21      1.78 o 
   6   1   0     1774.41     1961.97     24.05 o 
   7   1   0     1286.78     1420.05     18.57 o 
   8   1   0       42.64       42.89      2.43 o 
   9   1   0        5.68        4.96      1.42 o 
  10   1   0        1.29        2.44      1.42 o 
  11   1   0        1.56        1.05      1.91 o 
  12   1   0        0.00        3.55      2.74 o 
  13   1   0        7.02        6.62      3.28 o 
   0   2   0     8550.39     7474.19    134.25 o 
   1   2   0    13314.14    11428.35    219.54 o 
   2   2   0      468.43      488.57      6.59 o 
   3   2   0       83.50       68.33      4.88 o 
   4   2   0       25.05       38.70      2.51 o 
   5   2   0      416.95      551.58      7.54 o 
   6   2   0      152.23      157.34      3.76 o 
   7   2   0        2.82        5.45      2.57 o 
   8   2   0        2.69        1.61      1.02 o 
   9   2   0      175.44      177.92      4.90 o 
  10   2   0        2.77        5.59      2.01 o 
  11   2   0       31.15       34.26      4.88 o 
  12   2   0       76.09       70.19      5.80 o 
  13   2   0        3.53       -0.83      2.86 o 
   1   3   0     3952.20     3443.33     32.29 o 
   2   3   0      755.12      683.71     11.80 o 
   3   3   0        2.04        2.07      0.66 o 
   4   3   0        6.50       20.93      2.19 o 
   5   3   0      125.51      130.90      3.57 o 
   6   3   0      189.51      231.23      4.91 o 
   7   3   0     1047.19     1086.20     13.67 o 
   8   3   0      137.44      155.27      5.15 o 
   9   3   0       95.53      100.71      3.75 o 
  10   3   0        9.26        6.75      2.13 o 
  11   3   0       49.48       43.67      4.07 o 
  12   3   0        0.16       -0.24      2.69 o 
  13   3   0        8.83        4.37      3.11 o 
   0   4   0      654.00      652.76     10.86 o 
   1   4   0     2639.39     2347.37     24.27 o 
   2   4   0     1181.47     1047.91     13.23 o 
   3   4   0       42.26       40.82      1.88 o 
   4   4   0       10.34        9.74      1.52 o 
   5   4   0      392.38      387.63      7.11 o 
   6   4   0       77.05       85.19      2.88 o 
   7   4   0       14.06       13.42      1.79 o 
   8   4   0      326.22      307.63      6.35 o 
   9   4   0        0.08       -0.15      1.57 o 
  10   4   0       50.79       47.92      3.75 o 
  11   4   0        0.16        2.98      2.14 o 
  12   4   0        9.75       18.00      3.11 o 
  13   4   0        5.55       12.41      9.16 o 
   1   5   0      726.05      611.57      6.98 o 
   2   5   0        0.37        0.28      0.65 o 
   3   5   0       23.90       20.07      1.92 o 
   4   5   0      396.45      377.11      9.16 o 
   5   5   0       84.23       84.83      3.22 o 
   6   5   0      176.07      181.52      4.97 o 
   7   5   0      144.40      154.45      4.80 o 
   8   5   0       56.30       59.48      5.06 o 
   9   5   0        0.05        2.59      1.87 o 
  10   5   0        5.57        4.09      2.23 o 
  11   5   0        0.67        0.76      2.10 o 
  12   5   0       15.43       10.69      3.25 o 
  13   5   0       17.77       26.18      4.79 o 
   0   6   0       51.09       68.11      5.12 o 
   1   6   0     1152.33     1111.26     11.29 o 
   2   6   0        0.94        2.00      0.86 o 
   3   6   0      100.71      104.46      2.47 o 
   4   6   0      421.89      416.84      9.61 o 
   5   6   0       21.17       23.04      1.95 o 
   6   6   0       75.53       76.12      3.33 o 
   7   6   0      922.57      879.84     15.28 o 
   8   6   0      174.79      190.73      9.89 o 
   9   6   0       17.84       11.19      2.56 o 
  10   6   0        6.63        4.38      2.42 o 
  11   6   0       12.86        5.84      2.73 o 
  12   6   0        4.55        6.33      3.28 o 
   1   7   0        2.84        7.16      0.99 o 
   2   7   0       15.81       16.95      1.24 o 
   3   7   0      140.69      137.76      3.07 o 
   4   7   0       28.21       36.01      2.15 o 
   5   7   0      151.84      146.51      4.62 o 
   6   7   0        5.49        5.67      2.31 o 
   7   7   0     1040.54      934.59     19.19 o 
   8   7   0      103.37       98.28      4.93 o 
   9   7   0      107.15      119.35      5.97 o 
  10   7   0       10.24        7.54      2.66 o 
  11   7   0        9.17        9.31      2.91 o 
  12   7   0        1.54        1.10      2.70 o 
   0   8   0     1199.19     1165.10     20.11 o 
   1   8   0      722.32      757.32     10.41 o 
   2   8   0       15.50        8.97      1.36 o 
   3   8   0      174.66      180.39      6.05 o 
   4   8   0      175.70      170.17      4.52 o 
   5   8   0      417.95      397.69      7.56 o 
   6   8   0      240.66      259.86      6.03 o 
   7   8   0      567.63      544.67     15.83 o 
   8   8   0      110.29      106.83      8.33 o 
   9   8   0      141.36      163.03      6.54 o 
  10   8   0      192.97      194.68      7.45 o 
  11   8   0       14.76       18.77      3.57 o 
   1   9   0       11.15       17.70      1.81 o 
   2   9   0        4.73        2.99      1.27 o 
   3   9   0      108.39      122.54      6.22 o 
   4   9   0       11.27       10.94      1.46 o 
   5   9   0       81.35       86.49      6.97 o 
   6   9   0       80.44       86.76      4.62 o 
   7   9   0       85.39       82.06      4.66 o 
   8   9   0       30.95       34.31      3.61 o 
   9   9   0       63.02       67.22      4.10 o 
  10   9   0        7.00       10.81      2.55 o 
  11   9   0       15.86       12.30      2.82 o 
   0  10   0        0.85        0.79      1.59 o 
   1  10   0      165.66      166.50      4.69 o 
   2  10   0       43.16       33.38      3.30 o 
   3  10   0        4.64        6.45      1.82 o 
   4  10   0       76.09       77.27      3.53 o 
   5  10   0      172.24      174.67      5.17 o 
   6  10   0      359.41      332.99     10.33 o 
   7  10   0      117.30      127.64      5.90 o 
   8  10   0      242.98      252.73      8.42 o 
   9  10   0      208.79      224.76      9.80 o 
  10  10   0        0.10        0.98      2.11 o 
   1  11   0        1.71        1.54      1.38 o 
   2  11   0       17.44       17.52      2.43 o 
   3  11   0        0.00        2.93      1.68 o 
   4  11   0      107.93      125.05      5.18 o 
   5  11   0       43.54       41.68      3.80 o 
   6  11   0       67.40       65.37      4.56 o 
   7  11   0        9.88        7.35      2.69 o 
   8  11   0        0.21        0.72      2.43 o 
   9  11   0        3.29        3.16      2.90 o 
   0  12   0       29.73       27.72      3.76 o 
   1  12   0        0.48        1.13      1.56 o 
   2  12   0        3.73        5.68      1.95 o 
   3  12   0        7.67        5.51      2.53 o 
   4  12   0        0.02       -1.00      1.74 o 
   5  12   0        8.43        5.09      2.77 o 
   6  12   0      168.53      166.26      9.11 o 
   7  12   0       26.04       28.69      3.75 o 
   8  12   0       67.00       74.02      5.40 o 
   1  13   0       18.57       21.90      3.01 o 
   2  13   0        1.62       -0.18      1.83 o 
   3  13   0        8.90        5.27      2.19 o 
   4  13   0        0.54       -2.52      2.52 o 
   5  13   0        0.89        0.54      2.68 o 
   6  13   0        9.16       13.83      3.66 o 
   7  13   0        0.41        0.00      2.97 o 
   0  14   0        0.08        3.21      2.85 o 
   1  14   0        1.05        0.28      2.07 o 
   2  14   0       68.26       55.72      4.65 o 
   3  14   0        2.06        1.93      2.77 o 
   4  14   0        0.65        4.78      3.03 o 
   5  14   0        0.11       -0.94      2.74 o 
   6  14   0        7.12        8.38      4.52 o 
   1  15   0       20.89       25.23      3.57 o 
   2  15   0        8.79       11.04      2.98 o 
   3  15   0       18.60       10.66      3.76 o 
 -13   0   1        2.74        6.43      4.52 o 
 -11   0   1        2.22        2.38      3.33 o 
  -9   0   1       68.15       63.40      4.27 o 
  -7   0   1      747.74      759.99     29.75 o 
  -5   0   1        2.28        5.97      1.14 o 
  -3   0   1     4956.76     4284.09     78.07 o 
  -1   0   1      243.92      233.99      5.00 o 
   3   0   1    14227.79    14809.37    265.17 o 
   5   0   1     3752.04     4374.46     59.08 o 
   7   0   1       48.00       46.49      4.17 o 
   9   0   1      138.94      134.12      6.14 o 
  11   0   1       19.07       15.18      3.37 o 
  13   0   1       48.01       55.94      7.86 o 
 -13   1   1       44.13       46.53      7.62 o 
 -12   1   1       34.73       27.73      4.21 o 
 -11   1   1       30.24       24.64      3.95 o 
 -10   1   1       35.64       35.92      3.18 o 
  -9   1   1       70.59       71.05      3.15 o 
  -8   1   1      101.84      103.35      3.39 o 
  -7   1   1     1611.55     1711.97     19.02 o 
  -6   1   1        2.11        1.76      1.07 o 
  -5   1   1       62.22       75.78      2.28 o 
  -4   1   1      290.54      315.59      4.64 o 
  -3   1   1      143.70      149.77      2.60 o 
  -2   1   1      617.80      587.18      9.05 o 
  -1   1   1      204.70      203.76      5.00 o 
   0   1   1     3980.97     3560.95     65.22 o 
   1   1   1     1536.23     1336.91     18.35 o 
   2   1   1      602.23      636.02     10.10 o 
   3   1   1     3996.73     4242.88     39.42 o 
   4   1   1        6.64        7.90      0.89 o 
   5   1   1      726.15      796.74      9.88 o 
   6   1   1      821.99      914.65     12.57 o 
   7   1   1       30.32       26.85      1.86 o 
   8   1   1      384.88      410.15      7.46 o 
   9   1   1        0.97        2.68      1.33 o 
  10   1   1      201.88      188.69      5.44 o 
  11   1   1       45.64       40.35      3.57 o 
  12   1   1       17.02       11.86      3.45 o 
  13   1   1        0.04        0.71      2.94 o 
 -13   2   1        3.07        0.86      3.93 o 
 -12   2   1        1.33       -0.24      2.52 o 
 -11   2   1      317.95      309.40     11.02 o 
 -10   2   1       30.98       37.13      3.32 o 
  -9   2   1       64.76       77.78      4.01 o 
  -8   2   1        6.24        6.34      1.35 o 
  -7   2   1      571.94      580.26     12.16 o 
  -6   2   1      379.79      413.95      6.50 o 
  -5   2   1      247.79      246.70      4.37 o 
  -4   2   1      623.08      609.64      8.53 o 
  -3   2   1     2867.14     3046.07     50.94 o 
  -2   2   1     1210.56     1037.27     10.65 o 
  -1   2   1     2044.05     1855.70     20.28 o 
   0   2   1     2301.80     2128.95     39.75 o 
   1   2   1     3779.21     3399.45     86.20 o 
   2   2   1     7572.93     7014.22    129.01 o 
   3   2   1      241.13      324.78      6.56 o 
   4   2   1      181.79      187.29      3.54 o 
   5   2   1     1313.85     1362.47     17.14 o 
   6   2   1     2135.93     2271.82     23.83 o 
   7   2   1        0.06        1.23      1.00 o 
   8   2   1      179.20      170.44      4.55 o 
   9   2   1       25.45       22.05      2.13 o 
  10   2   1      127.72      127.82     10.60 o 
  11   2   1        2.26        5.13      2.19 o 
  12   2   1       15.78       12.09      5.17 o 
  13   2   1        0.73        2.02      3.03 o 
 -13   3   1        2.77        6.59      6.07 o 
 -12   3   1       32.70       19.94      7.14 o 
 -11   3   1        1.60        3.50      2.19 o 
 -10   3   1       57.05       68.22      4.29 o 
  -9   3   1        6.13        1.73      2.82 o 
  -8   3   1       10.69       10.73      2.65 o 
  -7   3   1      484.22      474.06      9.79 o 
  -6   3   1      375.48      388.07      7.94 o 
  -5   3   1      132.67      132.88      4.12 o 
  -4   3   1      450.32      475.03      8.54 o 
  -3   3   1     3043.81     2852.19     50.75 o 
  -2   3   1     1301.90     1206.70     16.25 o 
  -1   3   1     7417.59     6599.99     69.07 o 
   0   3   1        5.39        5.49      0.81 o 
   1   3   1      553.78      492.31      5.88 o 
   2   3   1      539.54      495.27     15.28 o 
   3   3   1        3.51        2.94      1.09 o 
   4   3   1      338.03      339.48      7.17 o 
   5   3   1      113.42      100.52      2.88 o 
   6   3   1        0.25       -0.46      0.82 o 
   7   3   1      134.70      141.38      4.98 o 
   8   3   1      252.30      268.34      5.94 o 
   9   3   1       17.81       16.08      1.94 o 
  10   3   1       23.11       30.42      3.11 o 
  11   3   1       22.97       18.01      3.46 o 
  12   3   1        7.31        5.78      2.58 o 
  13   3   1        6.18        3.04      5.47 o 
 -13   4   1       23.97       35.59      5.22 o 
 -12   4   1        2.13        3.50      3.18 o 
 -11   4   1       66.39       62.19      4.48 o 
 -10   4   1       10.01        7.27      2.36 o 
  -9   4   1      126.90      122.93      5.21 o 
  -8   4   1     1298.28     1262.22     38.56 o 
  -7   4   1      117.84      138.29      3.84 o 
  -6   4   1       72.67       70.85      2.57 o 
  -5   4   1      698.49      651.63     14.23 o 
  -4   4   1      836.42      818.56     18.62 o 
  -3   4   1     1783.28     1654.45     23.05 o 
  -2   4   1      155.64      140.39      2.64 o 
  -1   4   1     2056.61     1960.99     19.50 o 
   0   4   1      543.78      471.14      5.22 o 
   1   4   1       16.86       26.16      1.17 o 
   2   4   1        6.84        8.45      1.26 o 
   3   4   1       81.19       62.60      2.38 o 
   4   4   1       90.27       90.94      3.11 o 
   5   4   1      595.59      636.68     10.16 o 
   6   4   1        9.84       11.84      1.42 o 
   7   4   1       12.79       15.66      1.81 o 
   8   4   1       12.06        9.52      1.63 o 
   9   4   1      201.48      208.92      5.52 o 
  10   4   1      155.58      144.32      5.76 o 
  11   4   1       15.80       16.06      2.88 o 
  12   4   1        6.19       10.67      2.88 o 
  13   4   1       60.70       60.45      5.97 o 
 -13   5   1        5.24       10.57      4.12 o 
 -12   5   1        0.06        1.31      2.43 o 
 -11   5   1       21.06       18.14      3.14 o 
 -10   5   1       14.50       14.49      4.10 o 
  -9   5   1       41.63       44.00      5.04 o 
  -8   5   1      128.44      139.53      5.29 o 
  -7   5   1      149.22      152.84      5.23 o 
  -6   5   1      201.97      212.98      9.33 o 
  -5   5   1       52.13       47.42      2.30 o 
  -4   5   1       37.56       39.15      1.85 o 
  -3   5   1        8.68       13.90      1.82 o 
  -2   5   1     3873.91     3689.26     35.59 o 
  -1   5   1     1067.05      968.16     10.93 o 
   0   5   1       18.83       22.75      1.20 o 
   1   5   1      126.18      129.80      2.41 o 
   2   5   1      151.93      136.04      8.27 o 
   3   5   1      631.40      589.26      9.29 o 
   4   5   1      555.95      558.10      9.50 o 
   5   5   1      231.59      211.60      5.25 o 
   6   5   1      113.77      115.22      4.37 o 
   7   5   1        0.16       -0.89      1.01 o 
   8   5   1       12.39       13.82      1.86 o 
   9   5   1       42.96       49.95      3.65 o 
  10   5   1      177.70      193.50      6.82 o 
  11   5   1        0.16        3.06      2.93 o 
  12   5   1        1.02       -0.72      2.23 o 
 -12   6   1        0.54       -0.25      2.47 o 
 -11   6   1        7.14        8.31      2.87 o 
 -10   6   1       33.36       29.64      3.51 o 
  -9   6   1       81.74       84.80      5.68 o 
  -8   6   1      113.48      103.20      4.92 o 
  -7   6   1       21.22       19.65      3.02 o 
  -6   6   1       99.24       95.12      3.58 o 
  -5   6   1       44.80       34.42      1.99 o 
  -4   6   1       19.19       20.59      1.52 o 
  -3   6   1      649.53      692.22      8.13 o 
  -2   6   1      108.10      134.13      3.17 o 
  -1   6   1      838.37      941.06     11.06 o 
   0   6   1      190.94      234.27      3.55 o 
   1   6   1       42.97       47.29      1.62 o 
   2   6   1     1425.66     1363.14     23.72 o 
   3   6   1      298.92      285.44     15.87 o 
   4   6   1      217.03      216.63      6.46 o 
   5   6   1       86.14       64.60      4.23 o 
   6   6   1       32.27       31.41      2.48 o 
   7   6   1      272.82      258.27      7.24 o 
   8   6   1       42.41       35.85      5.02 o 
   9   6   1       70.61       71.26      4.38 o 
  10   6   1        0.01        1.12      2.77 o 
  11   6   1       44.78       48.32      4.30 o 
  12   6   1       13.26       15.92      3.39 o 
 -12   7   1        5.09        7.81      3.19 o 
 -11   7   1       10.60       10.41      3.66 o 
 -10   7   1       43.77       49.20      4.20 o 
  -9   7   1       35.78       30.91      3.38 o 
  -8   7   1      114.76      124.76      5.62 o 
  -7   7   1      302.70      292.19      7.77 o 
  -6   7   1      172.36      168.70     13.39 o 
  -5   7   1      196.15      181.74      4.43 o 
  -4   7   1        1.38        1.18      0.75 o 
  -3   7   1      150.05      164.63      4.37 o 
  -2   7   1     1177.90     1168.17     13.65 o 
  -1   7   1       14.33       13.13      1.33 o 
   0   7   1        8.61        6.66      1.28 o 
   1   7   1      357.68      357.49      6.47 o 
   2   7   1      972.59      949.15     12.05 o 
   3   7   1       78.78       75.60      3.18 o 
   4   7   1       33.84       38.29      2.55 o 
   5   7   1      140.90      124.83      4.41 o 
   6   7   1      181.25      188.42      5.67 o 
   7   7   1      655.76      655.30     11.97 o 
   8   7   1       58.18       62.94      4.07 o 
   9   7   1       68.61       70.57      4.44 o 
  10   7   1      204.07      205.02      7.98 o 
  11   7   1       71.80       84.65      5.44 o 
  12   7   1       27.16       28.80      4.95 o 
 -11   8   1       52.45       63.31      4.36 o 
 -10   8   1       31.63       29.60      4.91 o 
  -9   8   1        1.73        2.14      1.86 o 
  -8   8   1        1.98        2.34      2.09 o 
  -7   8   1       50.80       47.44      3.71 o 
  -6   8   1       18.09       18.95      4.73 o 
  -5   8   1      132.98      118.28      6.49 o 
  -4   8   1       30.66       26.29      2.03 o 
  -3   8   1      207.61      193.97      6.35 o 
  -2   8   1       79.11       82.93      3.02 o 
  -1   8   1        2.50        2.18      1.00 o 
   0   8   1      126.41      129.22      4.23 o 
   1   8   1      563.08      653.15      8.47 o 
   2   8   1       42.43       50.21      2.20 o 
   3   8   1        0.23        0.19      0.99 o 
   4   8   1       82.50       79.45      3.14 o 
   5   8   1       17.15       16.14      2.16 o 
   6   8   1       76.23       79.54      4.06 o 
   7   8   1      207.64      203.35      6.30 o 
   8   8   1      136.16      138.84      7.23 o 
   9   8   1      104.84      112.64      5.59 o 
  10   8   1       26.34       25.63      3.66 o 
  11   8   1        1.07       -0.61      2.56 o 
 -11   9   1       10.58       10.77      2.78 o 
 -10   9   1        5.80        1.99      2.07 o 
  -9   9   1        2.27        4.72      2.11 o 
  -8   9   1       50.82       53.39      4.16 o 
  -7   9   1        4.28        5.80      2.12 o 
  -6   9   1       16.24       16.74      2.65 o 
  -5   9   1      199.67      192.88      6.41 o 
  -4   9   1        2.28        3.17      1.56 o 
  -3   9   1       39.26       35.84      2.65 o 
  -2   9   1       30.58       30.46      2.36 o 
  -1   9   1       33.51       30.75      2.41 o 
   0   9   1      142.28      152.94      4.16 o 
   1   9   1      143.61      141.26      5.91 o 
   2   9   1      161.71      148.43      4.30 o 
   3   9   1        0.49        1.42      1.15 o 
   4   9   1      285.88      271.50     10.82 o 
   5   9   1       82.91       81.37      4.35 o 
   6   9   1      370.58      371.90      8.81 o 
   7   9   1       25.27       24.92      3.86 o 
   8   9   1       14.80       13.90      3.59 o 
   9   9   1        0.25        0.02      2.15 o 
  10   9   1        2.05        1.26      2.42 o 
  11   9   1        0.90        3.48      3.40 o 
 -10  10   1        7.51        6.84      2.56 o 
  -9  10   1       81.58       83.42      5.49 o 
  -8  10   1        4.49        4.34      2.26 o 
  -7  10   1       32.83       30.49      3.53 o 
  -6  10   1       16.60       12.73      2.70 o 
  -5  10   1       54.13       51.49      4.87 o 
  -4  10   1        0.60        2.15      1.65 o 
  -3  10   1       64.54       73.20      5.30 o 
  -2  10   1        0.65        1.13      1.34 o 
  -1  10   1       11.96       11.24      1.88 o 
   0  10   1        5.24        1.66      1.22 o 
   1  10   1        0.32        0.55      1.07 o 
   2  10   1        5.90        4.85      1.60 o 
   3  10   1        1.78        1.73      1.33 o 
   4  10   1       88.01       99.00      3.99 o 
   5  10   1        2.71        2.42      1.62 o 
   6  10   1      247.71      239.81      6.97 o 
   7  10   1      256.92      251.11      8.14 o 
   8  10   1       44.66       48.43      4.26 o 
   9  10   1       17.91        5.85      3.45 o 
  10  10   1       68.81       76.34      5.17 o 
  -9  11   1        1.95        1.94      2.74 o 
  -8  11   1        9.79        6.46      2.72 o 
  -7  11   1        0.09       -1.60      2.00 o 
  -6  11   1        0.18       -2.51      2.51 o 
  -5  11   1        1.98        0.79      2.77 o 
  -4  11   1      151.60      152.50     10.83 o 
  -3  11   1        0.80        0.68      1.50 o 
  -2  11   1        2.20        2.51      1.71 o 
  -1  11   1        8.73        9.58      2.71 o 
   0  11   1        1.00       -1.18      1.18 o 
   1  11   1       35.46       42.85      2.87 o 
   2  11   1        0.37        0.89      1.42 o 
   3  11   1        1.74       -0.08      1.46 o 
   4  11   1        0.49       -0.07      1.44 o 
   5  11   1       15.68       15.53      1.93 o 
   6  11   1      253.59      255.42      8.14 o 
   7  11   1        3.60        1.33      2.43 o 
   8  11   1        0.77        4.43      2.56 o 
   9  11   1       28.80       27.44      3.98 o 
  -8  12   1        1.01        1.46      3.32 o 
  -7  12   1        1.25        1.19      2.86 o 
  -6  12   1       21.39       21.57      4.20 o 
  -5  12   1        4.68        2.93      2.91 o 
  -4  12   1       15.72       21.41      4.28 o 
  -3  12   1       11.70       11.60      2.47 o 
  -2  12   1        0.94       -1.36      1.53 o 
  -1  12   1       21.03       22.12      2.73 o 
   0  12   1       15.30        7.14      2.10 o 
   1  12   1        0.36        0.14      1.54 o 
   2  12   1       13.94       18.12      2.65 o 
   3  12   1        0.03        1.83      1.74 o 
   4  12   1       16.86       24.16      3.01 o 
   5  12   1        1.90        3.84      2.14 o 
   6  12   1        1.97        0.61      2.09 o 
   7  12   1        1.82       -2.10      2.10 o 
   8  12   1        7.37        6.05      2.93 o 
  -7  13   1        0.06       -3.02      3.02 o 
  -6  13   1        0.53        6.63      3.52 o 
  -5  13   1        7.06        6.31      3.37 o 
  -4  13   1       25.24       17.71      5.00 o 
  -3  13   1        2.39        4.35      2.94 o 
  -2  13   1        4.28        1.08      1.93 o 
  -1  13   1       20.94       19.75      2.90 o 
   0  13   1        0.84        3.78      1.86 o 
   1  13   1       11.17        8.58      2.41 o 
   2  13   1       59.63       64.96      4.39 o 
   3  13   1       57.37       53.83      6.22 o 
   4  13   1       26.96       24.73      3.25 o 
   5  13   1       30.85       29.93      6.78 o 
   6  13   1        3.25        2.65      2.40 o 
   7  13   1        5.14        7.78      2.73 o 
  -6  14   1        0.10       -2.89      3.11 o 
  -5  14   1        0.03        1.68      2.94 o 
  -4  14   1        0.00       -3.81      3.81 o 
  -3  14   1        3.56        4.38      3.15 o 
  -2  14   1        2.32        1.12      2.68 o 
  -1  14   1       14.05       15.72      2.92 o 
   0  14   1        2.98        4.03      2.29 o 
   1  14   1       63.10       56.34      4.33 o 
   2  14   1       86.84       99.42      5.53 o 
   3  14   1        6.88        9.86      4.62 o 
   4  14   1        0.71        0.34      2.34 o 
   5  14   1       32.26       35.29      5.05 o 
   6  14   1        3.58        9.02      5.47 o 
  -3  15   1        0.29        0.67      2.85 o 
  -2  15   1        3.98        1.65      3.69 o 
  -1  15   1        5.19        6.33      2.67 o 
   0  15   1        4.29       10.83      3.53 o 
   1  15   1       12.90       11.42      3.11 o 
   2  15   1       18.10       12.22      3.16 o 
   3  15   1       33.46       53.94      5.96 o 
 -12   0   2      135.79      135.20     11.66 o 
 -10   0   2        0.25       -0.95      2.62 o 
  -8   0   2        1.82        3.43      1.71 o 
  -6   0   2      253.28      239.78      6.35 o 
  -4   0   2      343.76      289.49      5.94 o 
  -2   0   2     3751.27     3748.23     48.88 o 
   0   0   2        1.45        2.38      0.71 o 
   2   0   2     1552.51     1564.11     33.09 o 
   4   0   2     1701.79     1938.72     27.83 o 
   6   0   2       94.10      128.80      4.87 o 
   8   0   2       14.34       16.77      2.60 o 
  10   0   2      206.95      197.47      7.91 o 
  12   0   2       33.38       29.25      4.37 o 
 -13   1   2       92.64      108.84      7.79 o 
 -12   1   2       51.48       52.82      5.55 o 
 -11   1   2       19.34       27.08      4.21 o 
 -10   1   2        1.20        3.16      2.27 o 
  -9   1   2      216.01      212.86      6.37 o 
  -8   1   2       13.93       15.70      2.27 o 
  -7   1   2        7.22        8.60      1.18 o 
  -6   1   2       60.47       62.80      2.29 o 
  -5   1   2      242.64      210.89      4.02 o 
  -4   1   2     3063.39     3090.71     29.59 o 
  -3   1   2      909.14      856.95     29.05 o 
  -2   1   2     6951.13     6669.76     90.30 o 
  -1   1   2       30.03       58.24      1.55 o 
   0   1   2        6.12        7.96      0.75 o 
   1   1   2     3776.96     3506.42     38.52 o 
   2   1   2     7639.19     7192.91     75.10 o 
   3   1   2     4919.50     4962.87    121.11 o 
   4   1   2      187.38      159.28      3.27 o 
   5   1   2     7928.96     8817.41     94.34 o 
   6   1   2      306.77      349.10      6.05 o 
   7   1   2       12.07       12.80      1.99 o 
   8   1   2      126.80      169.10      5.36 o 
   9   1   2       75.94       88.35      3.67 o 
  10   1   2        0.34        0.56      1.45 o 
  11   1   2      297.03      277.38      8.31 o 
  12   1   2       27.32       18.40      3.11 o 
 -13   2   2       21.99       19.90      4.29 o 
 -12   2   2       16.84       12.73      3.70 o 
 -11   2   2        8.17       13.57      3.53 o 
 -10   2   2        1.96        3.87      2.44 o 
  -9   2   2        0.69        0.80      1.66 o 
  -8   2   2       16.96       17.27      2.16 o 
  -7   2   2       34.01       42.91      2.13 o 
  -6   2   2      119.57      144.91      3.37 o 
  -5   2   2     1152.26     1161.64     22.13 o 
  -4   2   2      175.17      163.64      6.18 o 
  -3   2   2       52.79       54.21      2.06 o 
  -2   2   2    26769.34    23425.09    373.35 o 
  -1   2   2    17459.08    15262.03    228.39 o 
   0   2   2     3271.28     3003.22     33.14 o 
   1   2   2     6442.36     5846.48     60.54 o 
   2   2   2       12.74       18.89      1.45 o 
   3   2   2       30.25       34.25      1.78 o 
   4   2   2      187.18      168.99      3.42 o 
   5   2   2     1658.37     1792.81     19.06 o 
   6   2   2        3.72        7.14      1.20 o 
   7   2   2       23.47       25.80      3.13 o 
   8   2   2      118.74      129.31      4.04 o 
   9   2   2        6.63       10.47      3.20 o 
  10   2   2        2.96        1.09      1.60 o 
  11   2   2      157.35      123.50      5.36 o 
  12   2   2       12.15        7.21      3.11 o 
 -13   3   2       21.94       21.06      4.54 o 
 -12   3   2        6.30        4.76      3.25 o 
 -11   3   2        0.21        2.99      2.57 o 
 -10   3   2       27.32       36.65      3.51 o 
  -9   3   2       40.55       46.73      3.50 o 
  -8   3   2     1351.34     1320.92     35.25 o 
  -7   3   2      694.10      712.64     15.27 o 
  -6   3   2        6.83        6.90      2.03 o 
  -5   3   2     1293.56     1412.88     15.37 o 
  -4   3   2     1551.07     1502.48     40.47 o 
  -3   3   2     1771.33     1815.66     20.82 o 
  -2   3   2     2394.10     2299.24     95.34 o 
  -1   3   2    18333.29    15925.30    333.50 o 
   0   3   2      562.79      515.12      7.91 o 
   1   3   2        6.78       13.43      0.83 o 
   2   3   2      218.77      194.76      6.42 o 
   3   3   2      210.27      206.41      4.44 o 
   4   3   2      821.99      881.32     12.35 o 
   5   3   2      184.24      180.42      4.48 o 
   6   3   2       67.30       53.75      2.38 o 
   7   3   2      483.08      512.58      8.29 o 
   8   3   2      122.36      140.28      4.28 o 
   9   3   2      106.36       92.07      3.74 o 
  10   3   2        7.18        7.74      1.90 o 
  11   3   2        1.20        4.22      2.23 o 
  12   3   2       29.49       34.56      4.54 o 
  13   3   2       13.32       22.33      4.46 o 
 -13   4   2        3.00        8.21      3.87 o 
 -12   4   2        5.08        0.95      3.11 o 
 -11   4   2       48.79       46.57      5.21 o 
 -10   4   2       50.19       40.56      3.59 o 
  -9   4   2      766.90      763.58     14.01 o 
  -8   4   2       24.54       20.49      2.52 o 
  -7   4   2      143.95      171.34      5.28 o 
  -6   4   2       61.67       61.63      2.30 o 
  -5   4   2      175.89      188.37      3.70 o 
  -4   4   2        9.30        8.46      0.90 o 
  -3   4   2      502.31      454.50      8.86 o 
  -2   4   2      113.79       97.44      2.59 o 
  -1   4   2     1067.27     1018.38      9.15 o 
   0   4   2      127.45      127.63      2.42 o 
   1   4   2      761.35      705.77      7.58 o 
   2   4   2       19.40       18.52      1.42 o 
   3   4   2        5.02        2.22      0.96 o 
   4   4   2      734.38      794.98     15.16 o 
   5   4   2       58.94       69.19      3.02 o 
   6   4   2        0.06       -0.67      0.82 o 
   7   4   2       39.66       44.20      2.46 o 
   8   4   2      124.98      118.01      4.43 o 
   9   4   2       17.99       17.73      2.14 o 
  10   4   2       11.64        9.88      2.10 o 
  11   4   2       12.98       10.93      2.44 o 
  12   4   2       62.12       57.26      5.55 o 
  13   4   2        5.31        4.43      4.40 o 
 -12   5   2        0.02        0.87      3.33 o 
 -11   5   2       45.08       44.04      4.12 o 
 -10   5   2        2.77        2.57      2.05 o 
  -9   5   2      600.83      615.52     12.51 o 
  -8   5   2      792.18      773.94     13.88 o 
  -7   5   2       96.98      117.62      3.96 o 
  -6   5   2      302.75      337.71     12.41 o 
  -5   5   2      181.66      162.61      3.59 o 
  -4   5   2      112.75      124.65      3.03 o 
  -3   5   2      955.16      978.66     25.22 o 
  -2   5   2      373.15      392.56      5.73 o 
  -1   5   2       87.67       86.43      2.09 o 
   0   5   2     2268.80     2026.04     19.15 o 
   1   5   2       64.86       64.79      1.95 o 
   2   5   2     1684.92     1731.78     18.64 o 
   3   5   2      632.65      642.85     10.07 o 
   4   5   2        7.90        7.42      1.42 o 
   5   5   2        0.05        0.20      1.01 o 
   6   5   2      423.43      426.99     13.74 o 
   7   5   2      287.72      268.34      5.88 o 
   8   5   2       12.38       15.40      1.98 o 
   9   5   2        8.54        9.38      3.09 o 
  10   5   2        1.66       -0.66      1.96 o 
  11   5   2        2.00        0.36      2.86 o 
  12   5   2        5.33        5.41      3.45 o 
 -12   6   2       47.91       49.16      5.72 o 
 -11   6   2        0.92        1.03      1.88 o 
 -10   6   2       29.40       27.53      2.83 o 
  -9   6   2      213.56      200.69      5.89 o 
  -8   6   2        5.02        2.78      1.58 o 
  -7   6   2        0.74        3.71      1.74 o 
  -6   6   2      252.04      246.04      6.54 o 
  -5   6   2      113.21       99.87      2.97 o 
  -4   6   2      179.56      164.73      3.36 o 
  -3   6   2       58.27       53.89      2.15 o 
  -2   6   2     1206.24     1210.13     13.78 o 
  -1   6   2        3.20        2.51      0.87 o 
   0   6   2      272.02      278.03      4.01 o 
   1   6   2      441.65      421.51      5.79 o 
   2   6   2      233.86      220.58      4.55 o 
   3   6   2      364.03      364.83      7.14 o 
   4   6   2     1053.37     1042.10     15.06 o 
   5   6   2      202.83      209.05      5.67 o 
   6   6   2       46.61       43.16      2.93 o 
   7   6   2       65.89       58.16      4.91 o 
   8   6   2       72.59       66.62      3.74 o 
   9   6   2       21.36       23.54      5.26 o 
  10   6   2       79.68       72.40      7.29 o 
  11   6   2       39.72       35.03      5.12 o 
  12   6   2        2.14        0.06      3.09 o 
 -12   7   2        2.00        5.09      2.83 o 
 -11   7   2        0.64       -0.57      1.92 o 
 -10   7   2        3.75        3.12      1.93 o 
  -9   7   2      154.57      169.61      5.58 o 
  -8   7   2        0.46        1.42      1.56 o 
  -7   7   2      156.65      155.41      5.70 o 
  -6   7   2       20.83       22.31      2.60 o 
  -5   7   2      153.00      161.49      4.46 o 
  -4   7   2        1.09        3.10      2.13 o 
  -3   7   2       15.45       19.35      1.51 o 
  -2   7   2        0.03        0.26      1.23 o 
  -1   7   2      610.35      563.10     11.96 o 
   0   7   2       28.11       36.99      1.60 o 
   1   7   2     1017.59     1076.20     10.72 o 
   2   7   2       80.69       86.66      3.38 o 
   3   7   2       49.14       30.82      2.24 o 
   4   7   2      383.37      370.15      7.78 o 
   5   7   2      302.06      297.33      7.07 o 
   6   7   2        0.10       -0.69      1.36 o 
   7   7   2      188.24      201.76      6.31 o 
   8   7   2      158.61      172.76      5.26 o 
   9   7   2       49.59       47.60      3.89 o 
  10   7   2      136.34      131.20      9.28 o 
  11   7   2       83.58       98.69      7.97 o 
  12   7   2      106.56      134.19     10.24 o 
 -11   8   2        0.00       -2.02      2.07 o 
 -10   8   2        0.03       -0.50      1.81 o 
  -9   8   2        5.41        8.15      2.82 o 
  -8   8   2        9.86       10.00      2.56 o 
  -7   8   2       29.34       26.30      3.02 o 
  -6   8   2       14.95       15.76      2.47 o 
  -5   8   2        2.37        0.57      1.76 o 
  -4   8   2       28.65       27.76      1.92 o 
  -3   8   2        7.15        8.60      2.06 o 
  -2   8   2      239.10      232.60      4.88 o 
  -1   8   2       65.06       74.29      2.72 o 
   0   8   2       12.23       10.65      1.16 o 
   1   8   2        1.59        0.79      0.73 o 
   2   8   2       11.09       11.39      1.47 o 
   3   8   2        8.87        5.98      1.73 o 
   4   8   2       99.83       93.38      6.64 o 
   5   8   2      418.34      391.90      8.77 o 
   6   8   2      142.87      150.36      5.36 o 
   7   8   2       34.29       36.85      3.22 o 
   8   8   2       77.89       84.77      4.64 o 
   9   8   2      137.53      133.11      5.85 o 
  10   8   2      181.11      165.06      8.66 o 
  11   8   2       25.65       26.70      4.70 o 
 -11   9   2        1.40        0.21      2.34 o 
 -10   9   2        1.14        2.48      2.14 o 
  -9   9   2       89.78      100.29      4.90 o 
  -8   9   2      267.19      263.43     11.43 o 
  -7   9   2       22.60       21.86      3.02 o 
  -6   9   2      161.98      171.40      7.74 o 
  -5   9   2       44.19       29.92      5.00 o 
  -4   9   2      439.22      441.96     12.50 o 
  -3   9   2       16.03       16.08      1.99 o 
  -2   9   2       84.45       83.52      4.38 o 
  -1   9   2       14.06       13.88      1.60 o 
   0   9   2        0.39        0.69      1.43 o 
   1   9   2       25.69       30.11      2.80 o 
   2   9   2      234.62      238.21      5.56 o 
   3   9   2        6.60        5.36      1.38 o 
   4   9   2       11.21        8.52      2.68 o 
   5   9   2       24.65       27.33      2.74 o 
   6   9   2      304.55      290.52      7.82 o 
   7   9   2      287.04      277.12      7.85 o 
   8   9   2       90.08       86.52      7.02 o 
   9   9   2       22.10       22.50      3.39 o 
  10   9   2      113.94      117.74      7.89 o 
 -10  10   2       21.32       23.80      3.26 o 
  -9  10   2        0.02        1.23      2.93 o 
  -8  10   2       12.01       19.36      3.28 o 
  -7  10   2      152.76      152.21      7.98 o 
  -6  10   2       13.19        9.64      3.37 o 
  -5  10   2       20.24       18.14      3.62 o 
  -4  10   2       18.98       21.40      3.45 o 
  -3  10   2       32.88       31.02      2.84 o 
  -2  10   2       58.10       50.02      3.21 o 
  -1  10   2      257.97      274.33      6.95 o 
   0  10   2        4.83        5.47      1.58 o 
   1  10   2        0.11        1.18      1.24 o 
   2  10   2        5.31        5.09      1.48 o 
   3  10   2        0.49       -1.06      1.21 o 
   4  10   2       72.55       72.59      3.59 o 
   5  10   2      218.05      219.70      9.45 o 
   6  10   2      147.92      167.25      6.87 o 
   7  10   2       55.62       53.25      4.25 o 
   8  10   2      127.47      128.23      7.74 o 
   9  10   2        1.29        3.21      3.18 o 
  10  10   2        6.13        3.69      3.45 o 
  -9  11   2       18.44       27.85      4.88 o 
  -8  11   2        1.47       -1.17      4.17 o 
  -7  11   2      153.99      144.04      7.83 o 
  -6  11   2       48.93       43.72      4.79 o 
  -5  11   2      132.29      130.35      9.16 o 
  -4  11   2       18.67       17.38      3.37 o 
  -3  11   2       18.93       22.73      3.81 o 
  -2  11   2       21.33       23.00      5.14 o 
  -1  11   2        5.14        5.52      1.95 o 
   0  11   2      135.47      149.72      4.77 o 
   1  11   2        1.32        3.45      1.61 o 
   2  11   2        2.87        1.83      1.35 o 
   3  11   2       93.25       91.06      3.94 o 
   4  11   2        2.41        3.05      1.57 o 
   5  11   2        4.20        5.30      1.90 o 
   6  11   2       23.10       18.15      2.61 o 
   7  11   2        1.07        2.37      2.58 o 
   8  11   2        4.19        6.61      2.74 o 
   9  11   2       28.28       22.69      3.88 o 
  -8  12   2        0.00       -2.94      2.94 o 
  -7  12   2        1.68        2.14      3.53 o 
  -6  12   2        0.69        3.57      3.20 o 
  -5  12   2       25.03       30.71      6.31 o 
  -4  12   2       23.23       22.16      6.07 o 
  -3  12   2       12.20       10.37      3.32 o 
  -2  12   2       18.86       24.68      3.27 o 
  -1  12   2      160.10      178.31      6.26 o 
   0  12   2        2.44       -0.29      2.31 o 
   1  12   2        2.60        0.64      1.64 o 
   2  12   2        6.89        7.21      2.28 o 
   3  12   2       26.96       19.68      2.47 o 
   4  12   2       96.08      110.42      4.66 o 
   5  12   2       13.02       16.88      2.21 o 
   6  12   2       11.42       19.17      4.07 o 
   7  12   2       33.77       35.64      4.02 o 
   8  12   2        4.63        1.26      2.62 o 
  -7  13   2        6.43        4.37      3.78 o 
  -6  13   2       11.35        8.59      3.76 o 
  -5  13   2       21.54       23.19      4.37 o 
  -4  13   2       15.73       16.03      3.83 o 
  -3  13   2       71.13       65.83      5.72 o 
  -2  13   2        2.29        4.97      2.94 o 
  -1  13   2        0.41        1.34      2.00 o 
   0  13   2       73.39       73.13      5.62 o 
   1  13   2        0.75        5.52      2.19 o 
   2  13   2        0.00        0.88      1.85 o 
   3  13   2        5.37        2.52      2.14 o 
   4  13   2        5.38        5.31      2.05 o 
   5  13   2       15.28       15.18      2.49 o 
   6  13   2        5.34        5.62      2.69 o 
   7  13   2        0.08       -0.40      2.24 o 
  -5  14   2        2.04        4.35      3.28 o 
  -4  14   2        4.72        3.17      3.03 o 
  -3  14   2        3.15        6.87      3.33 o 
  -2  14   2        0.28        1.18      2.68 o 
  -1  14   2        1.11        1.24      2.23 o 
   0  14   2        1.64        1.76      2.31 o 
   1  14   2       11.18       13.57      3.26 o 
   2  14   2       37.12       25.22      3.59 o 
   3  14   2       89.60       86.94      5.46 o 
   4  14   2       25.00       36.72      5.91 o 
   5  14   2       69.27       69.56      6.31 o 
  -3  15   2        2.14       -0.69      3.08 o 
  -2  15   2       21.13       21.15      4.54 o 
  -1  15   2       22.53       25.45      5.24 o 
   0  15   2        4.73        5.27      2.52 o 
   1  15   2        1.78        5.72      3.20 o 
   2  15   2       17.50       18.92      3.33 o 
   3  15   2       30.75       33.53      3.92 o 
 -13   0   3        5.02       10.71      5.24 o 
 -11   0   3      926.71     1013.06     31.90 o 
  -9   0   3      410.02      408.70     17.14 o 
  -7   0   3       54.92       59.38      3.35 o 
  -5   0   3      114.70      128.23      3.08 o 
  -3   0   3      571.37      473.88     14.40 o 
  -1   0   3      103.39       94.88      3.09 o 
   1   0   3     1721.73     1566.78     42.25 o 
   3   0   3       10.77        9.18      2.74 o 
   5   0   3       57.84      113.61      4.29 o 
   7   0   3      472.33      448.05     10.54 o 
   9   0   3       79.98       72.89      4.85 o 
  11   0   3       93.80       94.50      9.28 o 
 -13   1   3       20.98       13.50      4.17 o 
 -12   1   3      230.70      228.66     10.17 o 
 -11   1   3       69.67       71.97      6.31 o 
 -10   1   3      320.95      310.68     11.10 o 
  -9   1   3       26.84       28.49      3.78 o 
  -8   1   3      136.18      128.55      4.59 o 
  -7   1   3        0.64        0.63      0.81 o 
  -6   1   3      541.47      529.01      9.56 o 
  -5   1   3      111.69      110.65      1.93 o 
  -4   1   3      131.59      139.06      3.57 o 
  -3   1   3      131.03      142.76      2.35 o 
  -2   1   3       34.31       38.28      1.14 o 
  -1   1   3       42.02       32.63      1.17 o 
   0   1   3     2609.49     2513.35     24.81 o 
   1   1   3     8484.04     8164.51     76.65 o 
   2   1   3     4303.93     4257.92     41.30 o 
   3   1   3     2209.32     2029.84     18.68 o 
   4   1   3     2796.01     2804.93     59.77 o 
   5   1   3      389.79      409.80      8.97 o 
   6   1   3       27.59       36.75      2.04 o 
   7   1   3       86.93       95.58      3.27 o 
   8   1   3       24.16       16.38      1.83 o 
   9   1   3      186.05      165.94      4.88 o 
  10   1   3       30.98       21.24      2.84 o 
  11   1   3        6.99        2.66      2.85 o 
  12   1   3       14.98       20.87      4.12 o 
  13   1   3       26.68       27.85      7.14 o 
 -13   2   3        2.04        1.78      3.18 o 
 -12   2   3      105.65      108.79      8.93 o 
 -11   2   3        0.32        9.05      3.35 o 
 -10   2   3     1041.85     1094.81     26.66 o 
  -9   2   3      212.03      234.71      9.00 o 
  -8   2   3        2.84        1.40      1.36 o 
  -7   2   3       91.52      105.16      5.99 o 
  -6   2   3      243.10      244.81      4.37 o 
  -5   2   3        8.20        6.66      0.76 o 
  -4   2   3      248.89      256.93      5.29 o 
  -3   2   3      389.98      405.23     12.50 o 
  -2   2   3     2475.26     2439.16     26.92 o 
  -1   2   3       20.46       13.48      0.89 o 
   0   2   3       92.95       97.80      4.50 o 
   1   2   3     1537.18     1414.60     16.71 o 
   2   2   3      484.80      457.92      6.92 o 
   3   2   3      217.53      207.47      3.95 o 
   4   2   3      229.47      294.32      5.81 o 
   5   2   3       22.20       15.24      1.35 o 
   6   2   3      100.57      127.78      3.43 o 
   7   2   3       96.19       93.01      3.24 o 
   8   2   3      228.61      235.61      5.53 o 
   9   2   3       45.44       47.88      2.89 o 
  10   2   3        2.69        3.80      2.10 o 
  11   2   3       16.57       22.31      3.30 o 
  12   2   3       53.85       53.32      8.33 o 
  13   2   3       30.97       46.89      8.09 o 
 -13   3   3        3.68        4.35      3.45 o 
 -12   3   3        0.02       -2.60      2.60 o 
 -11   3   3       57.69       58.82      5.72 o 
 -10   3   3      157.46      171.67     14.28 o 
  -9   3   3       26.37       29.75      2.48 o 
  -8   3   3      219.21      221.64      5.31 o 
  -7   3   3       12.02       11.22      1.50 o 
  -6   3   3       91.33      106.20      4.54 o 
  -5   3   3        7.30        1.65      0.97 o 
  -4   3   3       37.77       34.50      3.69 o 
  -3   3   3     1926.93     2032.54     32.97 o 
  -2   3   3     3867.92     3539.65     30.26 o 
  -1   3   3       39.11       45.03      1.82 o 
   0   3   3     2561.59     2441.36     24.01 o 
   1   3   3        6.23        7.08      0.70 o 
   2   3   3       91.07      106.63      2.67 o 
   3   3   3      887.59      975.98     11.99 o 
   4   3   3     1415.00     1457.02     37.25 o 
   5   3   3       48.13       57.88      2.35 o 
   6   3   3      284.26      312.74      9.38 o 
   7   3   3       19.36       22.77      1.91 o 
   8   3   3       42.41       42.12      2.56 o 
   9   3   3        0.13       -0.63      1.40 o 
  10   3   3       59.22       51.89      3.83 o 
  11   3   3        6.13        4.84      2.42 o 
  12   3   3       32.51       31.42      6.90 o 
  13   3   3        0.00        4.28      5.47 o 
 -13   4   3        2.11       -2.86      3.03 o 
 -12   4   3        0.38        0.87      2.73 o 
 -11   4   3        0.05        1.31      5.71 o 
 -10   4   3      131.69      134.90      8.94 o 
  -9   4   3       26.61       33.47      2.62 o 
  -8   4   3      188.52      190.34      5.15 o 
  -7   4   3      379.22      367.25      6.98 o 
  -6   4   3      219.32      223.79      5.07 o 
  -5   4   3      575.22      623.48     10.24 o 
  -4   4   3      261.46      294.78      4.85 o 
  -3   4   3      192.86      154.57      4.84 o 
  -2   4   3      510.20      539.92      6.05 o 
  -1   4   3       67.02       74.27      2.59 o 
   0   4   3      223.57      233.40      4.05 o 
   1   4   3      753.05      714.76      7.82 o 
   2   4   3      349.11      379.87      5.96 o 
   3   4   3      263.79      250.34      5.07 o 
   4   4   3      968.58      950.97     13.71 o 
   5   4   3      174.91      146.64      4.47 o 
   6   4   3       97.45       94.09      3.20 o 
   7   4   3       84.09       89.86      3.35 o 
   8   4   3       11.07       13.12      1.85 o 
   9   4   3      361.96      371.31      9.11 o 
  10   4   3      184.99      172.11      6.37 o 
  11   4   3       24.53       14.71      3.69 o 
  12   4   3        2.67        5.71      5.24 o 
 -12   5   3       80.42       94.23      7.49 o 
 -11   5   3       19.65       14.15      3.72 o 
 -10   5   3        0.05        2.18      1.82 o 
  -9   5   3      229.91      231.17      9.21 o 
  -8   5   3        4.33        3.29      1.59 o 
  -7   5   3       52.09       50.68      2.84 o 
  -6   5   3       51.00       53.22      3.03 o 
  -5   5   3      332.26      314.41      8.30 o 
  -4   5   3      775.74      787.37     10.93 o 
  -3   5   3     3879.92     3872.53     37.77 o 
  -2   5   3      237.45      214.06      5.22 o 
  -1   5   3      161.58      189.99      3.77 o 
   0   5   3      485.82      448.61      6.45 o 
   1   5   3        0.45        0.11      0.94 o 
   2   5   3      829.71      760.30      9.90 o 
   3   5   3      530.76      589.83      8.55 o 
   4   5   3     1542.56     1500.79     27.44 o 
   5   5   3       37.79       42.13      2.65 o 
   6   5   3       50.07       60.86      2.78 o 
   7   5   3       10.40       13.15      1.74 o 
   8   5   3      171.10      177.95      5.07 o 
   9   5   3      706.91      671.96     13.10 o 
  10   5   3      139.53      163.56     12.52 o 
  11   5   3       14.97       15.67      3.78 o 
  12   5   3        4.44       -2.14      4.52 o 
 -12   6   3       32.09       31.59      8.93 o 
 -11   6   3       11.14       10.88      3.83 o 
 -10   6   3      102.92      111.00      4.75 o 
  -9   6   3      211.59      202.34      6.03 o 
  -8   6   3       69.76       58.97      5.04 o 
  -7   6   3       62.96       74.26      3.97 o 
  -6   6   3       88.43       80.15      4.28 o 
  -5   6   3        0.91        1.67      1.49 o 
  -4   6   3       28.07       28.90      1.66 o 
  -3   6   3      119.79      108.78      3.50 o 
  -2   6   3      318.59      289.35      5.11 o 
  -1   6   3       70.97       82.26      2.14 o 
   0   6   3      145.87      143.70      3.14 o 
   1   6   3      469.17      490.17      6.52 o 
   2   6   3       87.33      100.61      3.18 o 
   3   6   3      205.54      183.62      4.42 o 
   4   6   3      215.99      219.03      5.68 o 
   5   6   3      445.40      412.88      8.47 o 
   6   6   3        9.15        8.95      1.95 o 
   7   6   3        3.95        7.32      1.66 o 
   8   6   3       21.90       22.41      2.32 o 
   9   6   3      410.41      414.65     10.03 o 
  10   6   3        2.55        1.38      2.77 o 
  11   6   3        2.65        4.59      3.11 o 
  12   6   3       22.79       27.54      4.70 o 
 -12   7   3        1.73       -0.66      3.11 o 
 -11   7   3        0.82        3.26      2.05 o 
 -10   7   3        2.41        0.60      2.27 o 
  -9   7   3        0.52        0.88      1.77 o 
  -8   7   3       26.68       17.81      2.39 o 
  -7   7   3       17.43       11.39      2.34 o 
  -6   7   3        1.68       -0.80      1.93 o 
  -5   7   3      183.62      179.70      5.47 o 
  -4   7   3      239.04      244.34      6.27 o 
  -3   7   3       11.51       12.00      1.35 o 
  -2   7   3       39.17       52.64      3.17 o 
  -1   7   3       32.47       37.77      1.77 o 
   0   7   3        3.50        6.84      0.98 o 
   1   7   3       77.79       82.78      2.59 o 
   2   7   3       26.56       31.13      2.02 o 
   3   7   3      585.54      580.55     10.35 o 
   4   7   3      279.07      260.32      6.50 o 
   5   7   3      129.80      129.63      4.72 o 
   6   7   3      102.90       99.17      5.70 o 
   7   7   3        2.87        0.05      2.26 o 
   8   7   3      111.72      105.84      5.12 o 
   9   7   3        2.96        5.82      2.38 o 
  10   7   3       11.04       13.78      3.62 o 
  11   7   3        3.26        3.20      3.25 o 
 -11   8   3       57.46       59.14      4.23 o 
 -10   8   3        1.89        1.97      2.04 o 
  -9   8   3       24.46       15.08      3.30 o 
  -8   8   3       61.67       50.94      5.11 o 
  -7   8   3        0.91       -1.38      2.23 o 
  -6   8   3        9.81       10.42      4.52 o 
  -5   8   3      112.11      122.22      5.92 o 
  -4   8   3       41.72       32.41      3.41 o 
  -3   8   3       10.92        7.82      1.37 o 
  -2   8   3        2.03        1.06      1.05 o 
  -1   8   3       86.12       84.01      3.03 o 
   0   8   3       11.33       11.19      1.12 o 
   1   8   3        1.08       -0.28      0.82 o 
   2   8   3       72.66       80.13      3.17 o 
   3   8   3      102.40      102.85      4.37 o 
   4   8   3       28.54       27.32      2.56 o 
   5   8   3        0.46        0.09      1.42 o 
   6   8   3       22.72       14.89      2.35 o 
   7   8   3        0.00        0.32      1.74 o 
   8   8   3        9.30       10.65      4.02 o 
   9   8   3        6.71        6.51      3.45 o 
  10   8   3       99.65       92.49      8.69 o 
  11   8   3        0.11        0.34      5.12 o 
 -10   9   3        5.20        7.22      2.96 o 
  -9   9   3        4.41        1.31      2.44 o 
  -8   9   3       55.01       53.99      5.30 o 
  -7   9   3      236.03      227.85      9.24 o 
  -6   9   3       29.31       36.33      4.29 o 
  -5   9   3      291.21      269.01     26.06 o 
  -4   9   3      132.62      147.60      9.40 o 
  -3   9   3      356.50      331.45      6.45 o 
  -2   9   3        3.01        2.03      1.18 o 
  -1   9   3        8.02        8.28      1.59 o 
   0   9   3       37.74       36.83      2.08 o 
   1   9   3        0.08        0.00      0.90 o 
   2   9   3       55.56       61.61      3.27 o 
   3   9   3       77.41       71.74      5.18 o 
   4   9   3       51.36       61.89      3.75 o 
   5   9   3      210.82      199.78     14.94 o 
   6   9   3       45.74       45.88      4.08 o 
   7   9   3        2.09        0.39      1.81 o 
   8   9   3        0.31       -0.19      2.09 o 
   9   9   3       43.97       54.98      5.55 o 
  10   9   3        7.74        5.96      3.42 o 
 -10  10   3        0.26       -0.53      2.50 o 
  -9  10   3        0.64        2.07      3.25 o 
  -8  10   3        4.11        1.58      3.28 o 
  -7  10   3        0.17       -1.04      2.77 o 
  -6  10   3       30.25       35.97      4.54 o 
  -5  10   3       97.32       93.28      5.96 o 
  -4  10   3      170.46      169.81      7.74 o 
  -3  10   3      318.19      290.72      9.59 o 
  -2  10   3      113.73      116.32      4.60 o 
  -1  10   3       72.52       77.69      3.87 o 
   0  10   3      106.73      111.44      3.92 o 
   1  10   3       11.53       13.33      2.68 o 
   2  10   3        0.48        0.90      1.48 o 
   3  10   3        7.12        9.24      1.84 o 
   4  10   3        0.07        0.28      2.18 o 
   5  10   3       52.65       62.45      4.02 o 
   6  10   3       32.87       39.52      3.47 o 
   7  10   3        0.01        0.89      2.01 o 
   8  10   3        1.42        2.05      2.94 o 
   9  10   3       16.95       18.85     13.21 o 
  10  10   3       18.01       17.96      4.63 o 
  -9  11   3        1.99       -0.65      3.66 o 
  -8  11   3        0.34        4.81      3.42 o 
  -7  11   3       17.06       27.02      6.78 o 
  -6  11   3       90.23       76.32      9.28 o 
  -5  11   3       29.51       31.86      4.37 o 
  -4  11   3      189.81      173.44      7.83 o 
  -3  11   3        0.03        2.14      2.52 o 
  -2  11   3      184.84      185.37     10.67 o 
  -1  11   3        9.28       12.56      2.37 o 
   0  11   3      100.98      108.67      4.75 o 
   1  11   3       22.80       19.08      2.01 o 
   2  11   3      152.20      166.79      5.26 o 
   3  11   3       24.47       18.30      2.29 o 
   4  11   3       47.33       51.86      3.27 o 
   5  11   3       11.01        9.61      2.13 o 
   6  11   3        0.13       -1.90      1.91 o 
   7  11   3       10.88       13.00      2.79 o 
   8  11   3       26.81       29.22      4.54 o 
   9  11   3        4.43        2.19      3.42 o 
  -8  12   3       24.00       19.28     10.47 o 
  -7  12   3        0.14        0.10      6.66 o 
  -6  12   3       12.13       11.76      3.95 o 
  -5  12   3        0.63       -1.12      2.94 o 
  -4  12   3       18.80       22.15      4.12 o 
  -3  12   3       59.89       68.18      5.64 o 
  -2  12   3      107.61       96.29      6.22 o 
  -1  12   3       50.42       55.41      6.16 o 
   0  12   3        3.32        1.45      1.86 o 
   1  12   3      250.39      253.61      7.39 o 
   2  12   3      120.81      123.11      5.20 o 
   3  12   3       62.86       69.48      3.82 o 
   4  12   3       68.66       67.56      5.88 o 
   5  12   3       28.54       26.55      2.86 o 
   6  12   3       10.17        6.18      2.51 o 
   7  12   3        4.19        5.19      2.56 o 
   8  12   3       33.75       36.84      4.35 o 
  -7  13   3        0.01       -1.75      3.28 o 
  -6  13   3       25.15       30.31      4.87 o 
  -5  13   3        0.00       -1.44      2.94 o 
  -4  13   3       30.16       36.52      4.85 o 
  -3  13   3        0.25       -2.06      2.23 o 
  -2  13   3       22.08       27.72      4.52 o 
  -1  13   3       39.59       39.06      4.70 o 
   0  13   3       34.92       39.71      4.50 o 
   1  13   3       17.42       23.17      3.15 o 
   2  13   3      132.61      148.27      6.27 o 
   3  13   3        2.71        2.94      1.86 o 
   4  13   3       66.48       67.21      4.06 o 
   5  13   3       26.71       29.10      3.39 o 
   6  13   3        0.99       -2.23      2.23 o 
  -5  14   3        0.23        0.85      3.28 o 
  -4  14   3       10.93        7.74      3.37 o 
  -3  14   3       11.74        9.06      3.25 o 
  -2  14   3       22.41       29.27      4.61 o 
  -1  14   3        2.57        5.11      3.08 o 
   0  14   3        3.08        3.67      2.36 o 
   1  14   3        2.04        0.98      3.21 o 
   2  14   3        0.07        1.48      2.16 o 
   3  14   3        0.85        1.58      2.28 o 
   4  14   3        0.39       -2.07      2.07 o 
   5  14   3        0.00        2.95      2.11 o 
  -2  15   3        4.52        3.04      3.35 o 
  -1  15   3        0.10        2.50      3.20 o 
   0  15   3        8.54        5.10      3.55 o 
   1  15   3        0.05        2.52      2.91 o 
   2  15   3        1.44        2.18      2.47 o 
 -12   0   4       42.82       48.56      8.09 o 
 -10   0   4      148.22      160.67     11.19 o 
  -8   0   4      184.89      202.33     11.43 o 
  -6   0   4      534.57      553.34     10.56 o 
  -4   0   4     2408.86     2340.70     32.59 o 
  -2   0   4       49.40       50.55      3.21 o 
   0   0   4     1713.72     1558.35     23.43 o 
   2   0   4      601.69      649.83     12.12 o 
   4   0   4      873.89      847.10     13.76 o 
   6   0   4      208.59      250.54      6.98 o 
   8   0   4       22.10       17.14      4.52 o 
  10   0   4       96.47       83.79      8.81 o 
  12   0   4        7.24        7.62      5.47 o 
 -13   1   4       33.16       46.60     12.14 o 
 -12   1   4        2.23        6.76      3.45 o 
 -11   1   4      138.27      146.25      8.06 o 
 -10   1   4      379.84      385.81     15.23 o 
  -9   1   4       28.71       29.57      3.87 o 
  -8   1   4        0.24        0.24      1.85 o 
  -7   1   4      143.70      149.14      3.73 o 
  -6   1   4       34.98       36.74      2.66 o 
  -5   1   4      111.78      103.51      2.36 o 
  -4   1   4       44.02       45.07      2.61 o 
  -3   1   4      121.42      131.00      2.61 o 
  -2   1   4     2141.35     2160.28     24.23 o 
  -1   1   4       63.93       80.73      2.03 o 
   0   1   4       44.00       43.62      2.68 o 
   1   1   4       45.80       51.81      2.92 o 
   2   1   4       59.02       56.22      3.28 o 
   3   1   4     1322.56     1331.56     13.22 o 
   4   1   4     1415.89     1518.27     16.91 o 
   5   1   4      571.53      589.63      7.99 o 
   6   1   4      511.43      464.21      7.24 o 
   7   1   4      122.66      139.85      3.92 o 
   8   1   4      162.50      173.54      5.64 o 
   9   1   4       27.77       21.87      3.62 o 
  10   1   4        0.70       -0.98      2.60 o 
  11   1   4       68.84       70.03      6.06 o 
  12   1   4        4.92        4.10      3.69 o 
 -13   2   4       19.82       33.07      5.38 o 
 -12   2   4       18.41       18.47      4.29 o 
 -11   2   4        8.88       10.16      7.38 o 
 -10   2   4      256.89      286.53     10.68 o 
  -9   2   4      589.86      596.01     15.48 o 
  -8   2   4        0.35       -1.09      1.29 o 
  -7   2   4        1.36       -0.64      0.91 o 
  -6   2   4       89.09       85.70      3.42 o 
  -5   2   4     1068.10     1082.13     20.97 o 
  -4   2   4       62.41       64.72      2.62 o 
  -3   2   4     1009.00     1106.12     19.64 o 
  -2   2   4      517.76      545.45      6.84 o 
  -1   2   4     1185.85     1190.97     13.06 o 
   0   2   4        8.43        2.84      0.64 o 
   1   2   4       29.62       31.59      1.54 o 
   2   2   4     1288.63     1220.56     19.54 o 
   3   2   4     2182.75     2293.08     30.93 o 
   4   2   4     1800.08     1888.58     17.84 o 
   5   2   4       81.10       99.03      3.09 o 
   6   2   4      176.85      160.90      4.29 o 
   7   2   4        8.25        5.37      1.60 o 
   8   2   4      114.95      112.94      5.69 o 
   9   2   4       57.45       53.21      6.66 o 
  10   2   4       60.61       55.62      5.30 o 
  11   2   4       48.86       54.61     10.35 o 
  12   2   4        0.34        0.71      3.20 o 
 -13   3   4       93.24      100.43      8.07 o 
 -12   3   4       33.11       29.68      4.95 o 
 -11   3   4        4.18        3.19      2.94 o 
 -10   3   4      634.67      614.32     22.14 o 
  -9   3   4      109.52      107.17      6.65 o 
  -8   3   4        0.21       -0.01      1.07 o 
  -7   3   4       88.89       59.68      3.36 o 
  -6   3   4      200.01      191.93      5.36 o 
  -5   3   4      150.84      157.40      9.58 o 
  -4   3   4     1253.99     1263.75     31.78 o 
  -3   3   4     1740.87     1780.67     49.51 o 
  -2   3   4       11.89        8.78      1.24 o 
  -1   3   4       11.01        7.05      1.13 o 
   0   3   4     2297.03     2172.76     24.90 o 
   1   3   4        0.68        0.95      0.65 o 
   2   3   4     2174.05     2394.25     24.69 o 
   3   3   4       24.91       29.11      2.05 o 
   4   3   4      263.20      296.79      4.63 o 
   5   3   4      100.07       86.65      4.09 o 
   6   3   4      351.63      373.61      7.25 o 
   7   3   4        9.05        9.35      1.85 o 
   8   3   4       13.37       10.78      2.40 o 
   9   3   4       85.74       72.57      4.34 o 
  10   3   4       72.81       67.86      5.79 o 
  11   3   4        4.00        5.44      3.02 o 
  12   3   4       32.02       30.36      4.95 o 
 -12   4   4        1.92       -0.48      2.94 o 
 -11   4   4       18.49       11.24      3.83 o 
 -10   4   4       64.33       68.63      6.05 o 
  -9   4   4        1.02       -1.26      1.55 o 
  -8   4   4       10.04       11.07      1.83 o 
  -7   4   4      270.45      260.44      6.83 o 
  -6   4   4      360.56      342.59     15.08 o 
  -5   4   4       33.12       32.75      3.69 o 
  -4   4   4       79.12       99.65      5.95 o 
  -3   4   4     2438.05     2408.94     34.38 o 
  -2   4   4     5570.43     5609.81     53.13 o 
  -1   4   4     1419.37     1449.24     15.72 o 
   0   4   4      652.47      699.61      9.74 o 
   1   4   4     1303.18     1329.87     15.70 o 
   2   4   4     3121.16     3215.42     54.54 o 
   3   4   4     2263.35     2304.03     31.06 o 
   4   4   4      412.72      417.85      7.29 o 
   5   4   4       41.18       43.52      2.18 o 
   6   4   4      145.32      122.29      7.61 o 
   7   4   4      238.05      233.07      6.48 o 
   8   4   4       70.18       75.02      4.10 o 
   9   4   4      452.66      419.17      9.90 o 
  10   4   4       52.26       40.06      5.12 o 
  11   4   4        2.92        3.81      4.64 o 
  12   4   4       11.92        4.05      5.00 o 
 -12   5   4       35.17       33.64      5.83 o 
 -11   5   4       33.97       33.24      4.95 o 
 -10   5   4      125.35      105.41      7.24 o 
  -9   5   4      127.92      110.61      4.41 o 
  -8   5   4        1.13        3.81      1.90 o 
  -7   5   4       13.39       23.18      2.61 o 
  -6   5   4      138.03      134.95      8.57 o 
  -5   5   4        7.97       14.25      3.81 o 
  -4   5   4      309.16      351.31      7.34 o 
  -3   5   4     3644.93     3637.41     35.83 o 
  -2   5   4     1216.79     1196.25     11.08 o 
  -1   5   4       22.58       18.27      1.38 o 
   0   5   4      678.73      704.25      9.10 o 
   1   5   4       37.75       21.56      1.78 o 
   2   5   4      869.01      944.73     12.04 o 
   3   5   4      300.70      309.80      8.90 o 
   4   5   4       20.03       19.36      1.85 o 
   5   5   4      250.59      255.81      6.49 o 
   6   5   4      300.83      304.66      7.37 o 
   7   5   4      124.74      139.43      5.15 o 
   8   5   4      170.47      177.27      6.14 o 
   9   5   4      205.10      221.77      8.77 o 
  10   5   4      125.20      111.32      6.97 o 
  11   5   4        4.02        5.35      3.18 o 
  12   5   4        5.32        5.71      5.00 o 
 -12   6   4       10.23       13.57      4.38 o 
 -11   6   4       15.43       15.88      4.10 o 
 -10   6   4        2.01        2.11      2.38 o 
  -9   6   4       20.48       21.98      3.14 o 
  -8   6   4      184.83      176.80      6.38 o 
  -7   6   4        5.70        7.21      2.12 o 
  -6   6   4        8.40        6.92      2.17 o 
  -5   6   4        8.56        8.26      1.79 o 
  -4   6   4       17.05       20.86      6.82 o 
  -3   6   4      799.64      771.18     10.55 o 
  -2   6   4      522.35      513.75      6.58 o 
  -1   6   4       72.93       86.21      2.77 o 
   0   6   4       26.15       32.61      1.80 o 
   1   6   4       49.80       40.75      1.88 o 
   2   6   4      365.46      349.70      6.77 o 
   3   6   4      108.98      100.06      3.42 o 
   4   6   4      211.03      198.97      5.57 o 
   5   6   4      276.61      269.94      6.85 o 
   6   6   4      262.62      273.27      7.07 o 
   7   6   4      214.77      213.85     10.35 o 
   8   6   4       61.09       48.74      3.74 o 
   9   6   4      290.25      303.34      8.59 o 
  10   6   4       20.76       24.26      3.37 o 
  11   6   4       18.88       14.28      6.19 o 
 -11   7   4       49.03       56.58      6.27 o 
 -10   7   4       31.26       33.82      3.81 o 
  -9   7   4      172.96      177.78      6.97 o 
  -8   7   4        6.09        2.14      2.18 o 
  -7   7   4       11.50       13.30      5.00 o 
  -6   7   4      143.81      114.77      5.93 o 
  -5   7   4      256.03      230.02      6.45 o 
  -4   7   4      287.07      299.20      8.92 o 
  -3   7   4      125.48      135.65      4.93 o 
  -2   7   4       37.36       33.23      2.01 o 
  -1   7   4      149.59      126.01      3.04 o 
   0   7   4       16.54       18.09      4.26 o 
   1   7   4       72.66       74.30      2.52 o 
   2   7   4       12.48       11.13      1.96 o 
   3   7   4      193.27      227.13      5.31 o 
   4   7   4       58.26       58.01      3.25 o 
   5   7   4      151.90      138.46      4.98 o 
   6   7   4       20.11       20.56      3.27 o 
   7   7   4       27.96       26.20      3.42 o 
   8   7   4       13.63        5.02      2.69 o 
   9   7   4       11.11       10.05      2.73 o 
  10   7   4        4.55        8.73      3.67 o 
  11   7   4       16.24       11.66      5.71 o 
 -11   8   4        3.01        3.16      3.59 o 
 -10   8   4       19.26       25.06      3.67 o 
  -9   8   4        0.01       -1.95      1.95 o 
  -8   8   4       17.04       17.16      3.69 o 
  -7   8   4        2.45        3.41      2.39 o 
  -6   8   4       93.60       97.86      4.65 o 
  -5   8   4       15.81       11.02      2.13 o 
  -4   8   4      690.70      737.44     12.96 o 
  -3   8   4      181.35      186.40      9.82 o 
  -2   8   4      361.17      338.85      6.34 o 
  -1   8   4       29.32       29.89      2.39 o 
   0   8   4       63.11       60.77      2.43 o 
   1   8   4       85.87       81.73      2.85 o 
   2   8   4       47.26       39.62      2.54 o 
   3   8   4      266.44      244.01      5.77 o 
   4   8   4      213.36      206.30      6.18 o 
   5   8   4       16.98       17.51      3.11 o 
   6   8   4        7.89        7.25      1.96 o 
   7   8   4       64.95       51.92      3.84 o 
   8   8   4       23.98       20.47      3.31 o 
   9   8   4        0.07        1.40      2.13 o 
  10   8   4      120.76      129.01      7.89 o 
 -10   9   4        2.78        6.21      2.92 o 
  -9   9   4        0.18       -0.94      2.41 o 
  -8   9   4        0.27       -0.66      2.77 o 
  -7   9   4        2.36        1.47      3.02 o 
  -6   9   4       74.22       70.40      8.33 o 
  -5   9   4      286.92      262.26      9.26 o 
  -4   9   4      732.62      711.66     13.05 o 
  -3   9   4       14.56       12.57      2.29 o 
  -2   9   4        1.14        4.14      1.37 o 
  -1   9   4       13.57       19.31      1.73 o 
   0   9   4        1.82        1.06      1.02 o 
   1   9   4       19.96       21.09      1.66 o 
   2   9   4        1.51        3.33      1.49 o 
   3   9   4        3.85        0.78      1.42 o 
   4   9   4       25.64       20.76      2.74 o 
   5   9   4       11.73       10.82      2.27 o 
   6   9   4       17.21       12.27      2.36 o 
   7   9   4        3.88        2.33      1.95 o 
   8   9   4       27.68       28.59      3.45 o 
   9   9   4        4.49        4.69      2.55 o 
  10   9   4        3.15        2.97      3.28 o 
  -9  10   4        2.31       -3.06      3.11 o 
  -8  10   4        3.01       -0.70      5.95 o 
  -7  10   4       39.26       33.69      4.54 o 
  -6  10   4        9.74       10.16      3.28 o 
  -5  10   4        2.16        3.64      3.45 o 
  -4  10   4      178.92      183.21      7.91 o 
  -3  10   4      197.62      188.47      8.33 o 
  -2  10   4        1.78        0.24      1.87 o 
  -1  10   4       17.90       18.44      2.11 o 
   0  10   4       42.18       46.95      2.55 o 
   1  10   4        4.26        4.85      1.32 o 
   2  10   4       15.67       13.21      1.79 o 
   3  10   4       94.51      101.39      4.67 o 
   4  10   4       94.46       99.51      4.81 o 
   5  10   4       32.51       46.49      4.69 o 
   6  10   4       18.00       23.69      3.07 o 
   7  10   4        7.72        9.06      2.56 o 
   8  10   4       47.92       53.92      8.84 o 
   9  10   4        0.87        1.32      2.94 o 
  -9  11   4        6.87        4.11      3.83 o 
  -8  11   4       28.20       26.00      6.90 o 
  -7  11   4        2.45        5.88      3.25 o 
  -6  11   4       36.25       32.61      5.24 o 
  -5  11   4      237.72      231.86      9.51 o 
  -4  11   4       23.88       19.87      3.69 o 
  -3  11   4       93.97       91.27      5.97 o 
  -2  11   4        1.18        4.73      2.57 o 
  -1  11   4       64.17       62.69      7.89 o 
   0  11   4       79.49       83.69      3.86 o 
   1  11   4        3.99        1.65      1.33 o 
   2  11   4       25.45       26.55      2.78 o 
   3  11   4       14.13       15.01      3.26 o 
   4  11   4      122.49      131.61      5.68 o 
   5  11   4       42.11       38.59      5.95 o 
   6  11   4       13.49       15.83      2.84 o 
   7  11   4       38.12       43.47      4.40 o 
   8  11   4        1.83        4.12      3.02 o 
  -8  12   4        0.54        1.79      3.37 o 
  -7  12   4       27.53       20.36      4.51 o 
  -6  12   4        6.99        6.54      3.59 o 
  -5  12   4       54.18       56.69      5.55 o 
  -4  12   4        0.23        1.44      2.98 o 
  -3  12   4       44.50       40.21      7.50 o 
  -2  12   4        0.52       -2.23      2.23 o 
  -1  12   4      165.28      174.22      7.99 o 
   0  12   4       11.83       15.13      2.62 o 
   1  12   4       47.36       46.39      3.20 o 
   2  12   4      187.27      197.04      7.47 o 
   3  12   4        0.56        1.87      1.75 o 
   4  12   4      216.41      235.40      7.70 o 
   5  12   4       93.45      107.80      4.96 o 
   6  12   4       53.40       59.43      6.12 o 
   7  12   4        0.02        0.10      3.61 o 
  -6  13   4        0.92        1.39      3.45 o 
  -5  13   4       12.46        8.09      3.70 o 
  -4  13   4       20.60       13.47      3.87 o 
  -3  13   4       41.79       37.09      4.87 o 
  -2  13   4       63.43       49.66      6.78 o 
  -1  13   4        5.11        9.67      3.25 o 
   0  13   4       14.43       18.33      4.64 o 
   1  13   4        0.17        0.47      1.99 o 
   2  13   4        5.24        6.18      2.06 o 
   3  13   4        4.46        6.38      2.05 o 
   4  13   4       17.86       20.61      2.52 o 
   5  13   4       21.12       17.75      3.50 o 
   6  13   4        1.83        1.65      2.18 o 
  -4  14   4        2.58        6.34      3.59 o 
  -3  14   4        1.40        3.02      3.11 o 
  -2  14   4        1.11        1.78      3.08 o 
  -1  14   4        9.46        3.31      3.08 o 
   0  14   4        2.10       -2.46      2.46 o 
   1  14   4       29.89       22.90      3.95 o 
   2  14   4        2.19        2.86      2.85 o 
   3  14   4       85.78       99.29      5.81 o 
   4  14   4        0.11        2.53      3.06 o 
   0  15   4        0.03        0.80      3.93 o 
 -13   0   5        3.23        2.86      4.05 o 
 -11   0   5      161.33      173.53     12.85 o 
  -9   0   5     1311.53     1381.77     38.56 o 
  -7   0   5      832.80      841.68     25.47 o 
  -5   0   5     1279.80     1248.11     19.38 o 
  -3   0   5       33.01       24.01      1.80 o 
  -1   0   5     2166.77     2150.37     25.41 o 
   1   0   5     2900.61     3046.81     43.96 o 
   3   0   5      203.45      195.11      6.22 o 
   5   0   5     2409.16     2385.79     52.84 o 
   7   0   5      189.53      225.89     12.14 o 
   9   0   5      214.99      198.99     12.62 o 
  11   0   5       46.37       50.22      8.09 o 
 -13   1   5       16.79       18.27      4.54 o 
 -12   1   5       84.18       88.22      7.24 o 
 -11   1   5       77.92       90.64      7.06 o 
 -10   1   5       27.54       25.91      4.37 o 
  -9   1   5      163.46      150.47      7.99 o 
  -8   1   5      176.18      181.39     11.66 o 
  -7   1   5        6.41       10.85      2.60 o 
  -6   1   5       22.19       31.04      2.22 o 
  -5   1   5      635.07      755.03     11.42 o 
  -4   1   5       71.82       88.65      3.47 o 
  -3   1   5      256.00      244.90      4.43 o 
  -2   1   5       15.59       16.39      1.51 o 
  -1   1   5        3.17        2.28      0.57 o 
   0   1   5      298.83      284.28      4.92 o 
   1   1   5      319.23      345.06      8.04 o 
   2   1   5      299.83      361.40     10.03 o 
   3   1   5        2.53        3.77      1.05 o 
   4   1   5      147.25      142.37      3.11 o 
   5   1   5       32.14       31.85      3.69 o 
   6   1   5        0.05        0.37      1.76 o 
   7   1   5       97.82      106.56      6.05 o 
   8   1   5      244.94      268.50     14.04 o 
   9   1   5        0.14       -2.13      2.27 o 
  10   1   5      150.20      152.95      8.25 o 
  11   1   5       57.49       67.15      6.39 o 
  12   1   5       63.87       66.04      6.48 o 
 -12   2   5       10.90        4.48      3.81 o 
 -11   2   5       41.16       49.20      9.28 o 
 -10   2   5       22.83       24.41      5.47 o 
  -9   2   5       69.52       59.33      6.43 o 
  -8   2   5        0.05       -2.19      2.19 o 
  -7   2   5        1.50        1.02      1.34 o 
  -6   2   5      495.49      540.98      9.69 o 
  -5   2   5      169.85      215.00      5.28 o 
  -4   2   5      889.66      960.77     19.62 o 
  -3   2   5      128.18      108.30      2.68 o 
  -2   2   5       31.56       32.64      1.61 o 
  -1   2   5       24.85       16.88      1.19 o 
   0   2   5       81.37      103.98      2.86 o 
   1   2   5      818.10      876.61     11.04 o 
   2   2   5        1.71        1.19      0.89 o 
   3   2   5      520.29      513.26      6.63 o 
   4   2   5      462.32      443.71      6.82 o 
   5   2   5       69.74       68.37      3.46 o 
   6   2   5      716.58      725.97     12.05 o 
   7   2   5      175.22      180.96      7.74 o 
   8   2   5      317.22      309.99     16.66 o 
   9   2   5      148.74      150.97     10.24 o 
  10   2   5        3.37        9.60      3.62 o 
  11   2   5        0.14       -0.44      3.02 o 
  12   2   5       38.03       38.27      5.64 o 
 -12   3   5       16.10       23.51      4.63 o 
 -11   3   5        0.70       -2.57      2.57 o 
 -10   3   5       13.45       14.79      3.76 o 
  -9   3   5        0.17        1.21      2.74 o 
  -8   3   5        0.65        0.27      2.27 o 
  -7   3   5        3.89        3.27      1.54 o 
  -6   3   5       73.37       59.03      3.25 o 
  -5   3   5      341.48      380.83      7.62 o 
  -4   3   5       50.70       49.40      3.68 o 
  -3   3   5       92.63       89.23      2.52 o 
  -2   3   5      241.72      251.70      4.33 o 
  -1   3   5      103.87       99.12      2.58 o 
   0   3   5      651.67      635.78      7.43 o 
   1   3   5      261.66      253.86      6.87 o 
   2   3   5      534.72      595.10      8.83 o 
   3   3   5      252.62      292.35      4.72 o 
   4   3   5        3.56        4.30      1.14 o 
   5   3   5      485.81      496.39      9.14 o 
   6   3   5        0.08       -0.86      1.55 o 
   7   3   5      181.94      183.68     12.73 o 
   8   3   5     1250.83     1221.82     32.37 o 
   9   3   5       49.98       37.13      4.63 o 
  10   3   5       66.11       66.37      5.95 o 
  11   3   5       27.61       27.12      4.70 o 
  12   3   5       36.32       34.80      5.62 o 
 -12   4   5       25.83       24.28      4.96 o 
 -11   4   5        8.53        9.02      3.86 o 
 -10   4   5        0.33        0.34      2.77 o 
  -9   4   5        0.37       -1.59      2.60 o 
  -8   4   5       52.54       53.95      3.63 o 
  -7   4   5        3.79        0.90      1.47 o 
  -6   4   5        1.27        2.08      1.87 o 
  -5   4   5      125.28      142.52     10.59 o 
  -4   4   5      107.71      130.47      4.22 o 
  -3   4   5       57.66       70.01      2.19 o 
  -2   4   5      400.29      397.87      8.80 o 
  -1   4   5       13.60       13.81      1.34 o 
   0   4   5       31.70       42.48      1.89 o 
   1   4   5      195.36      228.57      3.90 o 
   2   4   5        8.97       15.05      1.21 o 
   3   4   5       55.22       43.60      1.94 o 
   4   4   5      293.80      315.69      6.15 o 
   5   4   5        7.55        9.94      2.68 o 
   6   4   5       10.14       11.63      2.74 o 
   7   4   5      632.34      617.12     11.69 o 
   8   4   5      171.22      157.72      8.33 o 
   9   4   5        0.92       -2.17      2.17 o 
  10   4   5        4.31        8.21      3.37 o 
  11   4   5        9.05       14.17      4.12 o 
  12   4   5        0.02       -3.37      3.37 o 
 -12   5   5        0.75       -2.16      3.09 o 
 -11   5   5        3.09        4.87      3.28 o 
 -10   5   5        4.87       -0.83      2.80 o 
  -9   5   5        5.17        8.37      3.25 o 
  -8   5   5       25.25       19.44      3.16 o 
  -7   5   5       75.97       82.34      4.27 o 
  -6   5   5       78.25       78.88      4.34 o 
  -5   5   5      188.55      188.63     11.66 o 
  -4   5   5        3.37        9.26      1.64 o 
  -3   5   5      517.24      464.30     16.01 o 
  -2   5   5       69.46       75.37      2.54 o 
  -1   5   5       79.53       82.49      3.06 o 
   0   5   5       93.67       91.48      2.44 o 
   1   5   5      202.93      226.58      4.50 o 
   2   5   5      637.86      610.14      7.72 o 
   3   5   5      452.75      492.96      8.01 o 
   4   5   5      107.73      110.53      3.66 o 
   5   5   5      618.09      582.15     10.63 o 
   6   5   5        0.45        1.00      1.47 o 
   7   5   5        3.82        2.23      1.98 o 
   8   5   5        0.07        0.36      2.27 o 
   9   5   5       20.83       15.48      3.70 o 
  10   5   5       66.81       60.45      6.31 o 
  11   5   5        5.53        5.03      3.52 o 
 -11   6   5       10.91        2.62      3.62 o 
 -10   6   5        8.69        8.44      5.36 o 
  -9   6   5       71.72       66.30      4.51 o 
  -8   6   5       27.53       27.42      3.17 o 
  -7   6   5        1.58       -0.32      1.63 o 
  -6   6   5       28.74       24.42      3.45 o 
  -5   6   5        6.49        4.78      1.69 o 
  -4   6   5      186.27      171.76      5.36 o 
  -3   6   5       16.93       18.37      2.09 o 
  -2   6   5      164.85      180.35      4.10 o 
  -1   6   5      300.48      283.89      5.36 o 
   0   6   5       60.75       79.19      3.05 o 
   1   6   5      287.00      288.88      5.48 o 
   2   6   5      766.04      802.82     11.27 o 
   3   6   5       33.91       30.71      2.54 o 
   4   6   5        2.26        4.13      1.44 o 
   5   6   5        6.62        8.89      2.28 o 
   6   6   5       50.05       50.34      3.39 o 
   7   6   5       21.73       19.34      3.60 o 
   8   6   5        0.85        0.02      1.96 o 
   9   6   5       48.83       51.18      5.39 o 
  10   6   5       11.06        3.49      3.33 o 
  11   6   5        0.05        0.71      3.53 o 
 -11   7   5        0.29       -0.31      6.19 o 
 -10   7   5       56.19       44.74      5.47 o 
  -9   7   5        5.80        3.06      2.43 o 
  -8   7   5        2.85        0.91      2.09 o 
  -7   7   5        2.66        2.36      1.96 o 
  -6   7   5       10.30       10.57      2.31 o 
  -5   7   5        6.61       11.32      2.13 o 
  -4   7   5      158.90      146.56      7.98 o 
  -3   7   5      575.62      536.28     10.33 o 
  -2   7   5       11.84        7.71      1.20 o 
  -1   7   5       57.31       55.22      2.50 o 
   0   7   5       67.47       63.94      5.22 o 
   1   7   5      104.86      114.28      3.53 o 
   2   7   5        3.55        4.55      1.34 o 
   3   7   5      279.57      277.13      9.40 o 
   4   7   5       40.79       39.18      2.64 o 
   5   7   5       22.04       27.69      3.72 o 
   6   7   5       25.80       25.99      2.78 o 
   7   7   5        1.56        0.56      1.91 o 
   8   7   5       22.60       18.46      5.97 o 
   9   7   5        8.86        9.10      3.45 o 
  10   7   5       47.70       46.59      5.64 o 
  11   7   5        3.29       -2.38      5.00 o 
 -10   8   5        8.61       10.10      3.09 o 
  -9   8   5       16.56       11.51      2.96 o 
  -8   8   5        0.01        1.66      1.95 o 
  -7   8   5        1.04       -0.05      2.79 o 
  -6   8   5      261.95      240.57      8.55 o 
  -5   8   5       51.95       54.05      3.75 o 
  -4   8   5      176.75      165.05      5.67 o 
  -3   8   5      221.95      177.53      5.72 o 
  -2   8   5      627.80      616.98     11.39 o 
  -1   8   5        7.61        8.69      1.22 o 
   0   8   5      205.63      210.03      5.08 o 
   1   8   5       25.50       25.58      2.23 o 
   2   8   5        6.65        5.40      1.73 o 
   3   8   5        9.22       11.44      1.83 o 
   4   8   5       63.64       65.01      3.81 o 
   5   8   5       51.96       46.31      3.43 o 
   6   8   5       30.91       30.48      3.42 o 
   7   8   5       15.24       13.86      2.61 o 
   8   8   5       12.13        8.62      2.47 o 
   9   8   5        0.74        0.43      2.77 o 
  10   8   5        0.01        0.06      3.28 o 
 -10   9   5       20.30       15.79      3.38 o 
  -9   9   5       19.04       18.38      3.40 o 
  -8   9   5        3.30        1.51      2.85 o 
  -7   9   5       10.55        7.60      3.35 o 
  -6   9   5        9.97       11.39      3.32 o 
  -5   9   5        0.81       -0.86      1.76 o 
  -4   9   5        9.22       10.27      2.36 o 
  -3   9   5        2.85        1.08      2.44 o 
  -2   9   5       74.80       78.15      4.11 o 
  -1   9   5       48.53       55.48      2.57 o 
   0   9   5      406.88      396.84      6.68 o 
   1   9   5      785.75      786.98     15.07 o 
   2   9   5      101.22      104.05      4.04 o 
   3   9   5        0.64       -0.29      1.33 o 
   4   9   5       29.39       27.88      2.84 o 
   5   9   5       21.07       17.05      2.60 o 
   6   9   5        0.17        1.76      1.87 o 
   7   9   5        4.84        4.06      2.16 o 
   8   9   5        3.91        4.87      2.95 o 
   9   9   5        8.37        7.47      2.69 o 
  -9  10   5       11.37        9.20      3.26 o 
  -8  10   5       12.91        6.17      3.59 o 
  -7  10   5        0.58        1.85      3.69 o 
  -6  10   5       32.27       36.15      4.54 o 
  -5  10   5       50.68       47.88      4.70 o 
  -4  10   5       58.75       61.96      8.93 o 
  -3  10   5       22.71       28.01      4.96 o 
  -2  10   5        0.96       -1.82      1.82 o 
  -1  10   5      767.57      774.82     14.00 o 
   0  10   5      726.76      744.27      9.47 o 
   1  10   5       95.43      102.71      3.60 o 
   2  10   5        0.87        0.01      1.58 o 
   3  10   5        7.77        9.94      2.05 o 
   4  10   5        6.22        7.24      2.60 o 
   5  10   5       29.56       24.52      2.96 o 
   6  10   5       34.20       40.90      3.70 o 
   7  10   5       13.67       13.75      3.60 o 
   8  10   5       11.48       11.85      4.00 o 
   9  10   5        5.35        4.74      2.67 o 
  -8  11   5        2.35        7.68      3.89 o 
  -7  11   5        2.74        4.88      3.70 o 
  -6  11   5        7.31        5.27      3.35 o 
  -5  11   5       14.17       19.07      6.31 o 
  -4  11   5        0.20        3.05      3.33 o 
  -3  11   5       90.24       96.96      6.23 o 
  -2  11   5       37.98       42.42      4.61 o 
  -1  11   5       57.03       56.42      3.98 o 
   0  11   5      275.81      288.21      8.68 o 
   1  11   5        6.06        2.77      1.42 o 
   2  11   5       39.71       44.72      2.89 o 
   3  11   5       16.44       18.10      2.78 o 
   4  11   5       99.11      104.14      5.64 o 
   5  11   5       10.09       11.42      2.70 o 
   6  11   5       16.35       13.39      2.82 o 
   7  11   5       36.62       42.49      4.08 o 
   8  11   5        0.95        1.27      2.23 o 
  -7  12   5       22.84       30.09      5.13 o 
  -6  12   5        0.00       -0.37      3.02 o 
  -5  12   5      110.33      113.14      7.40 o 
  -4  12   5        4.07       -1.01      2.68 o 
  -3  12   5        0.38        0.67      2.77 o 
  -2  12   5       17.66       12.72      5.00 o 
  -1  12   5       55.43       58.97      5.30 o 
   0  12   5        9.46        7.44      2.94 o 
   1  12   5        0.87        0.02      1.69 o 
   2  12   5        8.17        9.89      2.25 o 
   3  12   5       15.18       13.16      2.38 o 
   4  12   5        4.28        3.00      1.93 o 
   5  12   5       33.31       37.04      3.80 o 
   6  12   5        0.64        3.23      2.33 o 
   7  12   5        1.85        0.19      2.42 o 
  -6  13   5        0.27        2.34      3.62 o 
  -5  13   5        0.05        5.75      3.25 o 
  -4  13   5        8.61        7.21      6.90 o 
  -3  13   5        0.66        2.74      3.02 o 
  -2  13   5       15.70       22.11      4.12 o 
  -1  13   5       23.25       33.74      4.63 o 
   0  13   5        0.11       -1.63      2.33 o 
   1  13   5       50.85       54.98      4.34 o 
   2  13   5       31.49       36.01      3.75 o 
   3  13   5       34.82       30.29      2.79 o 
   4  13   5        0.39        0.91      1.88 o 
   5  13   5        0.10        3.57      2.21 o 
  -3  14   5        0.07        4.26      3.45 o 
  -2  14   5        4.73        5.11      3.37 o 
  -1  14   5        6.58        9.88      3.70 o 
   0  14   5        0.33        0.70      2.85 o 
   1  14   5        0.66       -3.33      3.33 o 
   2  14   5       10.55       13.37      4.28 o 
   3  14   5        5.29        8.20      2.45 o 
 -12   0   6      265.60      262.55     16.66 o 
 -10   0   6        1.97        2.62      4.05 o 
  -8   0   6      549.23      560.56     20.95 o 
  -6   0   6      244.02      271.83     12.38 o 
  -4   0   6       95.43      108.50      3.74 o 
  -2   0   6      166.12      162.78      4.15 o 
   0   0   6       83.21       70.30      2.82 o 
   2   0   6       59.42       82.39      4.12 o 
   4   0   6      893.46      787.23     16.07 o 
   6   0   6     2290.15     2257.02     52.60 o 
   8   0   6      602.37      598.89     22.61 o 
  10   0   6       58.00       39.75      7.14 o 
  12   0   6        2.20        0.48      5.00 o 
 -12   1   6       18.41       15.59      5.00 o 
 -11   1   6      394.28      433.94     14.71 o 
 -10   1   6       30.57       35.67      4.85 o 
  -9   1   6        0.05       -2.14      2.52 o 
  -8   1   6      360.15      350.22     11.35 o 
  -7   1   6       90.00       87.37      7.02 o 
  -6   1   6       14.86       13.65      2.74 o 
  -5   1   6       19.36       19.06      1.78 o 
  -4   1   6      114.97      107.78      2.65 o 
  -3   1   6     1155.33     1188.74     13.29 o 
  -2   1   6      161.94      158.23      3.12 o 
  -1   1   6      569.15      578.32      6.42 o 
   0   1   6      700.43      746.78      8.50 o 
   1   1   6     3677.94     3925.86     39.72 o 
   2   1   6      214.06      244.59      6.05 o 
   3   1   6       28.30       23.79      1.87 o 
   4   1   6       32.62       33.81      4.74 o 
   5   1   6      294.59      271.07      7.23 o 
   6   1   6       23.92       23.57      3.62 o 
   7   1   6      154.31      159.54      7.74 o 
   8   1   6      100.90       97.24     25.23 o 
   9   1   6      139.79      153.92     12.73 o 
  10   1   6        4.24        2.53      3.11 o 
  11   1   6       11.24       15.45      4.29 o 
  12   1   6        0.05        2.85      3.60 o 
 -12   2   6       34.73       31.47      5.64 o 
 -11   2   6        0.84       -3.02      3.02 o 
 -10   2   6       41.72       44.33      5.19 o 
  -9   2   6      192.69      203.21      9.17 o 
  -8   2   6      351.69      379.84     11.94 o 
  -7   2   6      151.49      155.13      7.07 o 
  -6   2   6       49.35       46.70      2.85 o 
  -5   2   6      273.60      293.10      6.47 o 
  -4   2   6       17.16       21.03      2.23 o 
  -3   2   6       40.91       49.29      1.76 o 
  -2   2   6      309.77      272.19      4.32 o 
  -1   2   6      205.38      202.12      3.67 o 
   0   2   6      957.05      947.69     10.25 o 
   1   2   6     3103.34     3141.55     32.61 o 
   2   2   6       53.76       47.96      2.34 o 
   3   2   6       78.28       88.22      2.53 o 
   4   2   6      177.29      176.86      4.66 o 
   5   2   6        3.59        2.89      1.70 o 
   6   2   6       19.67       19.30      3.25 o 
   7   2   6     1695.82     1649.85     35.47 o 
   8   2   6      578.63      662.35     20.59 o 
   9   2   6      138.98      135.67      7.91 o 
  10   2   6        4.25        6.89      3.35 o 
  11   2   6        0.11       -0.63      3.21 o 
  12   2   6        0.75        0.83      4.04 o 
 -12   3   6       41.89       43.09      6.14 o 
 -11   3   6       13.83       13.25      6.43 o 
 -10   3   6        0.46        1.72      3.11 o 
  -9   3   6       44.25       50.86      7.38 o 
  -8   3   6        3.39        3.30      4.28 o 
  -7   3   6       17.34       12.34      2.85 o 
  -6   3   6       10.68       14.63      2.33 o 
  -5   3   6        5.54        4.63      1.36 o 
  -4   3   6       38.66       40.17      2.48 o 
  -3   3   6       10.44       14.08      1.18 o 
  -2   3   6      215.65      212.83      9.13 o 
  -1   3   6       70.82       69.00      2.13 o 
   0   3   6       73.56      111.26      2.67 o 
   1   3   6     1262.08     1283.42     15.43 o 
   2   3   6        4.06        3.57      1.05 o 
   3   3   6        5.85       10.49      1.21 o 
   4   3   6        1.35        3.80      1.07 o 
   5   3   6      183.62      224.22      7.01 o 
   6   3   6      167.25      159.40      7.24 o 
   7   3   6      651.57      671.95     16.74 o 
   8   3   6      181.75      221.10      9.42 o 
   9   3   6       24.22       24.51      4.29 o 
  10   3   6        0.09        3.95      3.35 o 
  11   3   6        0.25       -2.86      3.20 o 
 -12   4   6        3.69        3.30      3.93 o 
 -11   4   6        4.84        4.21      4.52 o 
 -10   4   6       94.54      114.11      7.98 o 
  -9   4   6       10.92       16.20      3.95 o 
  -8   4   6       12.02       16.51      3.69 o 
  -7   4   6       62.53       57.47      3.57 o 
  -6   4   6       27.25       29.63      2.62 o 
  -5   4   6       61.15       65.86      3.91 o 
  -4   4   6        1.72        3.18      1.40 o 
  -3   4   6      187.63      181.63      5.02 o 
  -2   4   6       70.74       82.70      2.64 o 
  -1   4   6        0.10        0.71      0.74 o 
   0   4   6      342.32      344.61      5.84 o 
   1   4   6       81.40       66.76      2.14 o 
   2   4   6      713.27      689.59     18.72 o 
   3   4   6        4.49        4.95      1.07 o 
   4   4   6       71.89       92.93      3.97 o 
   5   4   6       69.24       56.41      3.74 o 
   6   4   6       14.20       10.77      2.80 o 
   7   4   6      548.08      537.12     14.64 o 
   8   4   6        0.00        2.49      6.78 o 
   9   4   6       33.29       31.28      4.63 o 
  10   4   6       25.29       28.38      5.47 o 
  11   4   6        7.39        2.86      3.52 o 
 -11   5   6        0.01        1.80      3.35 o 
 -10   5   6       17.59       15.78      4.29 o 
  -9   5   6       27.76       37.28      9.52 o 
  -8   5   6       32.42       30.72      8.33 o 
  -7   5   6       98.61       73.79      4.16 o 
  -6   5   6        4.45        5.93      1.77 o 
  -5   5   6       54.21       54.64      3.34 o 
  -4   5   6       27.61       28.36      2.45 o 
  -3   5   6      494.52      455.31      9.94 o 
  -2   5   6        3.01        4.99      1.41 o 
  -1   5   6       69.31       62.80      2.56 o 
   0   5   6      535.94      510.14      8.04 o 
   1   5   6       97.11      107.60      2.73 o 
   2   5   6        5.92        7.08      1.32 o 
   3   5   6      483.03      510.27     10.58 o 
   4   5   6       15.72       20.47      1.99 o 
   5   5   6       13.45       15.58      1.99 o 
   6   5   6       81.92       76.48     11.43 o 
   7   5   6        2.92        2.31      2.44 o 
   8   5   6       52.26       53.86      5.38 o 
   9   5   6      222.53      228.20     10.01 o 
  10   5   6        2.62        5.86      5.00 o 
  11   5   6        3.04        4.05      3.87 o 
 -11   6   6        0.76        0.98      3.28 o 
 -10   6   6       28.84       23.80      4.79 o 
  -9   6   6       23.78       19.50      4.27 o 
  -8   6   6       55.47       58.17      4.10 o 
  -7   6   6       11.73        7.09      2.23 o 
  -6   6   6       53.17       44.47      3.34 o 
  -5   6   6      222.47      197.19      6.09 o 
  -4   6   6      498.09      517.87     10.22 o 
  -3   6   6        0.01       -0.93      1.32 o 
  -2   6   6      281.50      270.99      6.70 o 
  -1   6   6      570.83      570.75      9.28 o 
   0   6   6      382.93      391.86      7.21 o 
   1   6   6       11.97       16.42      1.62 o 
   2   6   6      285.79      305.22      7.49 o 
   3   6   6       14.13       14.51      1.80 o 
   4   6   6       66.27       68.14      3.44 o 
   5   6   6      116.65      128.86      4.40 o 
   6   6   6        0.01       -0.79      1.93 o 
   7   6   6       82.75       70.01     11.43 o 
   8   6   6      458.26      413.88     13.29 o 
   9   6   6       13.75       18.37      4.12 o 
  10   6   6        1.03        3.33      3.03 o 
 -11   7   6        0.32        1.52      3.15 o 
 -10   7   6        9.69       19.72      4.76 o 
  -9   7   6        5.42        3.24      3.18 o 
  -8   7   6       56.52       57.01      3.72 o 
  -7   7   6      188.83      158.69      5.51 o 
  -6   7   6      165.29      154.37      6.65 o 
  -5   7   6      249.47      271.71      7.46 o 
  -4   7   6       97.96      102.69      5.30 o 
  -3   7   6      441.47      446.31      9.50 o 
  -2   7   6      340.12      364.27      8.26 o 
  -1   7   6        1.48       -0.25      0.96 o 
   0   7   6       25.71       33.48      2.58 o 
   1   7   6        7.95        7.34      1.51 o 
   2   7   6       44.50       49.93      3.39 o 
   3   7   6       73.66       69.40      4.12 o 
   4   7   6       66.66       63.96      3.40 o 
   5   7   6        0.34        0.51      1.50 o 
   6   7   6        6.76        3.73      2.15 o 
   7   7   6       17.84       16.37      3.45 o 
   8   7   6        1.15       -1.90      2.11 o 
   9   7   6       79.36       69.38     16.54 o 
  10   7   6        4.12        1.43      3.49 o 
 -10   8   6        1.03       -2.95      2.95 o 
  -9   8   6        5.38        3.35      2.27 o 
  -8   8   6       69.18       56.94      3.91 o 
  -7   8   6       29.00       19.43      2.98 o 
  -6   8   6       90.75       81.10      5.01 o 
  -5   8   6       65.73       65.98      4.17 o 
  -4   8   6      202.12      206.91      8.01 o 
  -3   8   6       87.48       83.95      4.30 o 
  -2   8   6      140.53      162.95      5.76 o 
  -1   8   6      433.86      437.20      9.27 o 
   0   8   6       13.29       15.05      2.32 o 
   1   8   6      581.34      562.60     11.18 o 
   2   8   6        0.43       -0.75      1.52 o 
   3   8   6       54.23       49.01      3.04 o 
   4   8   6       28.83       25.03      2.43 o 
   5   8   6       94.92       78.99      5.34 o 
   6   8   6      121.84      109.64      5.17 o 
   7   8   6        0.53        2.68      2.60 o 
   8   8   6       76.26       78.54      6.48 o 
   9   8   6        6.25        6.20      3.45 o 
  -9   9   6       57.06       48.38      4.65 o 
  -8   9   6        2.55       -0.48      3.03 o 
  -7   9   6       48.87       44.59      5.65 o 
  -6   9   6      186.54      187.42      6.96 o 
  -5   9   6        0.89        2.13      1.95 o 
  -4   9   6       25.48       30.30      3.24 o 
  -3   9   6        0.58        3.38      1.97 o 
  -2   9   6      240.00      249.43      7.96 o 
  -1   9   6      102.14      111.54      4.88 o 
   0   9   6        3.27        2.94      1.61 o 
   1   9   6       26.58       32.00      3.01 o 
   2   9   6       22.20       19.27      2.70 o 
   3   9   6        7.55        8.59      2.16 o 
   4   9   6        7.46        6.11      1.85 o 
   5   9   6       12.48        5.53      2.19 o 
   6   9   6       46.89       53.25      4.02 o 
   7   9   6       14.40        8.60      2.56 o 
   8   9   6        2.60        7.66      3.11 o 
   9   9   6        2.61        3.15      3.08 o 
  -9  10   6        5.73        6.25      4.90 o 
  -8  10   6        0.41        3.75      3.25 o 
  -7  10   6        5.98        6.16      5.12 o 
  -6  10   6        5.26        6.87      3.18 o 
  -5  10   6        8.41       13.16      3.62 o 
  -4  10   6       15.10       19.01      2.93 o 
  -3  10   6      244.31      239.91      8.91 o 
  -2  10   6       81.37       81.60      8.20 o 
  -1  10   6       76.14       77.41      5.79 o 
   0  10   6      579.35      600.65     10.58 o 
   1  10   6      291.19      296.25     10.12 o 
   2  10   6       92.61       78.69      4.59 o 
   3  10   6       33.02       36.00      2.99 o 
   4  10   6       21.62       26.82      3.15 o 
   5  10   6       10.54       10.63      4.13 o 
   6  10   6        0.29        0.53      2.05 o 
   7  10   6       37.24       36.67      3.80 o 
   8  10   6        0.04       -1.06      2.77 o 
  -8  11   6       23.33       28.27      5.02 o 
  -7  11   6       13.16        7.31      3.95 o 
  -6  11   6        5.12        7.02      3.70 o 
  -5  11   6      104.26      108.31     12.38 o 
  -4  11   6       11.58       10.14      3.35 o 
  -3  11   6       16.83       17.13      3.62 o 
  -2  11   6        9.05       11.34      2.73 o 
  -1  11   6       62.31       69.89      6.81 o 
   0  11   6       41.41       35.94      3.48 o 
   1  11   6       30.31       34.46      3.59 o 
   2  11   6       65.30       76.71      4.67 o 
   3  11   6        0.01        0.29      1.61 o 
   4  11   6        6.45        8.96      2.33 o 
   5  11   6        0.90        2.37      2.13 o 
   6  11   6        2.05       -0.13      2.19 o 
   7  11   6        0.66        4.15      2.41 o 
  -6  12   6        0.39        1.55      3.45 o 
  -5  12   6        3.01        0.55      3.08 o 
  -4  12   6        3.89        5.32      3.18 o 
  -3  12   6        0.76       -0.98      4.88 o 
  -2  12   6       27.76       23.70      4.88 o 
  -1  12   6        2.31        2.40      2.46 o 
   0  12   6       71.06       65.93      8.09 o 
   1  12   6       12.11        7.18      2.55 o 
   2  12   6      101.62      114.38      5.53 o 
   3  12   6        1.07        3.76      1.86 o 
   4  12   6        1.21        0.45      1.99 o 
   5  12   6        9.41        7.76      2.74 o 
   6  12   6        0.01        3.69      3.17 o 
  -5  13   6       24.52       24.66      4.87 o 
  -4  13   6       11.29       15.09      6.07 o 
  -3  13   6        2.96        2.13      3.18 o 
  -2  13   6        0.14       -0.65      2.94 o 
  -1  13   6        0.05       -0.97      2.74 o 
   0  13   6        7.11       15.95      5.47 o 
   1  13   6       26.56       34.75      6.66 o 
   2  13   6        0.10        3.09      2.26 o 
   3  13   6        1.09        2.70      2.27 o 
   4  13   6       29.17       39.31      3.62 o 
  -2  14   6        7.23       13.89      4.27 o 
  -1  14   6        9.44        3.09      4.28 o 
   0  14   6        6.03        7.86      4.52 o 
   1  14   6       19.28       22.85      6.43 o 
 -11   0   7        1.19       10.47      5.95 o 
  -9   0   7      107.71      132.35     10.71 o 
  -7   0   7      169.76      186.38     11.19 o 
  -5   0   7       98.16      131.63      8.09 o 
  -3   0   7      379.12      383.81      8.44 o 
  -1   0   7      337.12      349.20      6.76 o 
   1   0   7      234.67      250.22     11.43 o 
   3   0   7       23.66       25.76      2.94 o 
   5   0   7       19.78       21.94      3.28 o 
   7   0   7     2997.20     3015.38     69.03 o 
   9   0   7        5.25       17.14      5.71 o 
  11   0   7        1.13        3.57      5.47 o 
 -12   1   7        1.16        1.34      3.69 o 
 -11   1   7       35.31       35.63      5.55 o 
 -10   1   7       21.23       29.85      4.87 o 
  -9   1   7        2.36        2.95      2.85 o 
  -8   1   7      291.67      303.94     10.76 o 
  -7   1   7      264.00      273.55      9.43 o 
  -6   1   7        7.94       14.62      2.68 o 
  -5   1   7      100.24       88.96      4.87 o 
  -4   1   7      343.85      341.76      6.89 o 
  -3   1   7        0.04       -0.84      0.84 o 
  -2   1   7      212.28      199.33      3.52 o 
  -1   1   7      238.54      234.83      4.35 o 
   0   1   7       15.49       14.62      1.03 o 
   1   1   7        4.51        4.67      0.92 o 
   2   1   7       40.27       39.11      2.34 o 
   3   1   7       98.01       96.95      4.14 o 
   4   1   7        1.46        2.07      1.30 o 
   5   1   7       10.66       10.73      1.95 o 
   6   1   7     2451.72     2472.11     71.89 o 
   7   1   7       75.29       71.26      6.05 o 
   8   1   7       23.04       20.44      4.03 o 
   9   1   7       17.59       20.87      5.95 o 
  10   1   7       50.55       54.56      6.07 o 
  11   1   7       16.96       14.82      4.44 o 
 -12   2   7       47.77       41.10      6.31 o 
 -11   2   7        1.85        1.16      3.15 o 
 -10   2   7       60.12       67.54     13.33 o 
  -9   2   7       77.70       92.54      6.56 o 
  -8   2   7        0.04       -1.26      2.34 o 
  -7   2   7       11.37        9.55      3.11 o 
  -6   2   7        0.06        1.03      1.76 o 
  -5   2   7       33.90       35.63      2.82 o 
  -4   2   7        0.00       -0.06      1.01 o 
  -3   2   7       45.59       49.15      2.34 o 
  -2   2   7        2.29        1.95      0.77 o 
  -1   2   7      473.67      490.56      6.70 o 
   0   2   7      569.54      570.00      8.80 o 
   1   2   7       71.22       72.60      3.30 o 
   2   2   7        0.57       -0.03      1.01 o 
   3   2   7      230.94      229.91      6.18 o 
   4   2   7      107.13      106.24      3.88 o 
   5   2   7      100.75       99.85      4.88 o 
   6   2   7      674.71      650.70     16.40 o 
   7   2   7      114.06      120.15      7.06 o 
   8   2   7        7.14       12.85      3.52 o 
   9   2   7        3.39        5.22      3.28 o 
  10   2   7       45.09       44.47      5.55 o 
  11   2   7        6.10        5.07      3.83 o 
 -11   3   7        1.30       -3.20      3.20 o 
 -10   3   7       37.54       40.90      9.76 o 
  -9   3   7        4.43        7.17      3.11 o 
  -8   3   7       70.18       84.59      6.13 o 
  -7   3   7        7.97        4.76      2.51 o 
  -6   3   7      142.71      154.86      6.89 o 
  -5   3   7        9.86        5.86      1.57 o 
  -4   3   7      100.69      103.79      3.21 o 
  -3   3   7       49.62       51.81      2.85 o 
  -2   3   7      378.17      352.43      6.00 o 
  -1   3   7       27.51       21.94      2.03 o 
   0   3   7      873.52      923.85     12.39 o 
   1   3   7      377.85      395.76      7.87 o 
   2   3   7       18.05       17.09      1.80 o 
   3   3   7       26.74       24.45      2.13 o 
   4   3   7        0.48       -0.77      1.17 o 
   5   3   7      322.52      304.42      8.29 o 
   6   3   7      144.41      143.13      9.64 o 
   7   3   7      104.50      122.19      7.15 o 
   8   3   7      147.76      159.05      8.42 o 
   9   3   7       48.33       41.93      5.45 o 
  10   3   7        1.74       -0.53      3.08 o 
  11   3   7       22.50       16.25      4.79 o 
 -11   4   7       46.43       55.47      6.54 o 
 -10   4   7       37.96       35.64      5.45 o 
  -9   4   7        4.22        2.21      3.93 o 
  -8   4   7       73.33       53.21      5.28 o 
  -7   4   7       85.99       96.06      7.50 o 
  -6   4   7      186.24      186.45      7.03 o 
  -5   4   7       60.00       62.52      3.06 o 
  -4   4   7       57.97       66.11      2.94 o 
  -3   4   7        2.92        3.17      1.29 o 
  -2   4   7      197.18      186.86      5.24 o 
  -1   4   7      240.49      258.49      4.63 o 
   0   4   7        0.09        0.52      0.92 o 
   1   4   7        3.99        4.23      1.27 o 
   2   4   7       19.19       21.64      1.89 o 
   3   4   7       56.15       56.84      2.85 o 
   4   4   7        3.87        3.34      1.80 o 
   5   4   7       15.69       15.89      3.27 o 
   6   4   7      271.66      251.63      9.59 o 
   7   4   7        0.03        1.70      2.44 o 
   8   4   7        0.18        2.94      2.91 o 
   9   4   7       10.05       11.02      7.02 o 
  10   4   7       40.09       47.80      6.90 o 
  11   4   7        6.11        5.14      3.78 o 
 -11   5   7        0.21        2.84      3.83 o 
 -10   5   7        0.53        1.43      3.20 o 
  -9   5   7       19.93       22.87      4.54 o 
  -8   5   7       12.68       21.08      4.76 o 
  -7   5   7      110.75       85.90      4.59 o 
  -6   5   7        0.08       -1.17      1.23 o 
  -5   5   7       93.67       83.76      4.80 o 
  -4   5   7       55.23       58.29      3.40 o 
  -3   5   7       33.34       29.63      3.56 o 
  -2   5   7        3.94        2.34      1.86 o 
  -1   5   7       79.71       77.29      2.63 o 
   0   5   7       19.39       18.31      1.79 o 
   1   5   7       26.52       20.44      2.37 o 
   2   5   7        8.27       10.34      1.86 o 
   3   5   7       26.08       28.93      3.56 o 
   4   5   7        6.27        4.49      1.90 o 
   5   5   7       38.23       29.17      3.24 o 
   6   5   7        0.12       -1.46      1.79 o 
   7   5   7       66.31       52.07      5.04 o 
   8   5   7      104.94       94.88      6.98 o 
   9   5   7       11.71        5.13      3.52 o 
  10   5   7        0.91        1.31      3.20 o 
 -10   6   7       12.46       15.92      4.63 o 
  -9   6   7        0.77        6.13      3.49 o 
  -8   6   7      166.97      169.57      8.47 o 
  -7   6   7        5.30        7.93      2.07 o 
  -6   6   7       37.24       41.56      3.02 o 
  -5   6   7       32.29       37.61      3.18 o 
  -4   6   7        1.47        1.62      1.74 o 
  -3   6   7       18.88       17.54      2.34 o 
  -2   6   7       43.49       43.43      3.00 o 
  -1   6   7      260.87      283.27      5.14 o 
   0   6   7      107.31       96.89      4.08 o 
   1   6   7       38.16       53.92      5.13 o 
   2   6   7        0.06        1.27      1.44 o 
   3   6   7        0.17        0.82      1.60 o 
   4   6   7        7.28        5.74      1.93 o 
   5   6   7       42.09       30.97      4.15 o 
   6   6   7       31.37       30.35      4.12 o 
   7   6   7        8.93       15.03      4.40 o 
   8   6   7       22.01       25.20      6.78 o 
   9   6   7        1.33        0.60      4.17 o 
  10   6   7        0.22       -0.42      3.28 o 
 -10   7   7        0.27        0.98      6.19 o 
  -9   7   7        3.23        4.28      2.60 o 
  -8   7   7       55.01       47.45      4.35 o 
  -7   7   7       20.70       22.69      2.75 o 
  -6   7   7      101.84       91.42      4.85 o 
  -5   7   7       21.10       21.01      2.83 o 
  -4   7   7       12.91       12.61      2.80 o 
  -3   7   7        3.81        6.07      1.99 o 
  -2   7   7      687.58      705.17     12.73 o 
  -1   7   7      797.68      764.55     25.92 o 
   0   7   7      171.50      155.80      5.39 o 
   1   7   7      199.12      205.43      6.31 o 
   2   7   7      115.69      122.10      5.09 o 
   3   7   7       36.53       40.68      3.38 o 
   4   7   7       36.49       34.09      2.72 o 
   5   7   7        9.53       10.44      2.59 o 
   6   7   7        1.49        1.48      2.27 o 
   7   7   7       13.77       13.26      3.69 o 
   8   7   7        0.05        4.30      3.11 o 
   9   7   7        4.25        2.01      3.03 o 
  -9   8   7       11.04       11.27      3.28 o 
  -8   8   7       41.14       39.36      3.52 o 
  -7   8   7       12.94       13.97      2.93 o 
  -6   8   7      113.83      112.30      5.44 o 
  -5   8   7       61.61       65.33      4.26 o 
  -4   8   7      221.64      208.00      8.54 o 
  -3   8   7      213.43      221.12      6.91 o 
  -2   8   7        1.16        2.59      1.96 o 
  -1   8   7      867.75      854.68     19.52 o 
   0   8   7      185.32      164.45      6.67 o 
   1   8   7      134.76      141.57      5.43 o 
   2   8   7        6.27        8.78      2.09 o 
   3   8   7       19.91       20.61      2.82 o 
   4   8   7        9.61       12.58      3.25 o 
   5   8   7        5.74        1.82      2.32 o 
   6   8   7       42.71       36.52      4.63 o 
   7   8   7       30.17       30.05      5.36 o 
   8   8   7       25.73       30.95      5.83 o 
   9   8   7        0.33       -1.58      2.59 o 
  -9   9   7        1.59        0.51      3.78 o 
  -8   9   7        2.16        3.86      2.66 o 
  -7   9   7       45.83       45.05      4.26 o 
  -6   9   7        0.59        1.80      2.31 o 
  -5   9   7        2.34        1.85      2.23 o 
  -4   9   7      129.83      134.36      5.80 o 
  -3   9   7        9.05       12.31      3.72 o 
  -2   9   7      254.60      247.43      7.38 o 
  -1   9   7       24.45       24.13      3.69 o 
   0   9   7        9.04        4.62      2.50 o 
   1   9   7       57.70       57.98      3.95 o 
   2   9   7      125.92      126.89      5.54 o 
   3   9   7        7.29       15.63      3.16 o 
   4   9   7       24.20       24.42      2.75 o 
   5   9   7       66.98       68.98     16.07 o 
   6   9   7       43.92       45.23      6.78 o 
   7   9   7       12.79       18.23      4.04 o 
   8   9   7        0.47        1.22      2.98 o 
  -8  10   7       39.23       60.22     10.35 o 
  -7  10   7       26.50       19.52      5.95 o 
  -6  10   7       55.65       60.63      8.57 o 
  -5  10   7       59.01       55.59      4.34 o 
  -4  10   7       42.61       36.13      3.69 o 
  -3  10   7        1.60       -0.75      1.99 o 
  -2  10   7        1.92       -0.79      2.05 o 
  -1  10   7       69.44       61.51      5.48 o 
   0  10   7        1.07       -0.76      2.16 o 
   1  10   7       24.41       18.68      8.57 o 
   2  10   7       20.73       21.40      4.93 o 
   3  10   7        4.16        6.60      2.47 o 
   4  10   7       22.94       17.08      2.95 o 
   5  10   7       22.53       27.40      4.26 o 
   6  10   7        7.02        6.95      3.28 o 
   7  10   7        0.53        2.64      2.91 o 
  -7  11   7       10.09       11.64      4.17 o 
  -6  11   7        3.20        0.14      3.33 o 
  -5  11   7       21.49       17.88      4.28 o 
  -4  11   7        1.30       -1.38      2.77 o 
  -3  11   7       38.96       40.83      3.88 o 
  -2  11   7        0.82       -2.60      2.60 o 
  -1  11   7       12.48       18.27      3.87 o 
   0  11   7       17.42       29.09      5.36 o 
   1  11   7        8.28       10.00      3.53 o 
   2  11   7       90.06       93.60      5.25 o 
   3  11   7       33.68       29.44      3.64 o 
   4  11   7        3.77        3.38      2.19 o 
   5  11   7       14.90       21.79      3.31 o 
   6  11   7        2.04        5.52      3.28 o 
  -5  12   7        0.36        1.57      3.28 o 
  -4  12   7        6.51        6.20      3.42 o 
  -3  12   7        0.07       -2.74      2.74 o 
  -2  12   7        1.74        2.86      4.76 o 
  -1  12   7       35.67       32.70      4.70 o 
   0  12   7        9.65        9.10      5.00 o 
   1  12   7       52.00       51.00      9.05 o 
   2  12   7        0.28       -2.85      2.85 o 
   3  12   7        0.09        2.50      2.48 o 
   4  12   7        4.21        6.54      3.56 o 
   5  12   7        0.48        3.94      2.59 o 
  -3  13   7       13.50       32.37      7.38 o 
  -2  13   7       42.54       36.18      7.14 o 
  -1  13   7        0.36       -2.86      4.28 o 
   0  13   7       11.44       21.42      5.95 o 
   1  13   7        0.19        3.33      3.57 o 
   2  13   7       13.66        7.64      3.66 o 
   3  13   7        0.65        1.22      2.52 o 
 -10   0   8       76.24       58.08      8.81 o 
  -8   0   8        3.00        5.71      4.05 o 
  -6   0   8      335.28      336.58     14.76 o 
  -4   0   8        0.13        2.14      2.14 o 
  -2   0   8       55.21       58.91      2.98 o 
   0   0   8     1034.53      983.02     18.87 o 
   2   0   8        6.02        8.58      2.27 o 
   4   0   8      150.68      146.67      6.73 o 
   6   0   8     2602.06     2643.82     62.13 o 
   8   0   8        0.00       -2.14      3.57 o 
  10   0   8        3.06       -4.28      4.76 o 
 -11   1   8        0.64       -0.97      3.42 o 
 -10   1   8       29.25       24.45      4.78 o 
  -9   1   8       10.81        7.32      3.11 o 
  -8   1   8       71.98       81.42      6.06 o 
  -7   1   8      214.26      212.62      8.75 o 
  -6   1   8      118.41      114.53      5.88 o 
  -5   1   8      534.17      513.48     12.54 o 
  -4   1   8      152.70      157.72      5.30 o 
  -3   1   8      125.30      112.31      3.14 o 
  -2   1   8        8.03        5.50      1.00 o 
  -1   1   8     1476.10     1497.03     15.81 o 
   0   1   8      909.31      957.52     13.07 o 
   1   1   8        5.20        3.45      1.23 o 
   2   1   8      151.88      133.41      4.28 o 
   3   1   8      713.42      755.51     11.66 o 
   4   1   8        4.22        4.87      1.60 o 
   5   1   8       40.89       40.61      3.06 o 
   6   1   8       23.02       25.37      3.28 o 
   7   1   8        7.04       11.89      3.45 o 
   8   1   8      102.65       92.70      6.98 o 
   9   1   8       42.84       33.71      5.24 o 
  10   1   8       64.96       62.27      7.02 o 
 -11   2   8       52.99       67.72      6.98 o 
 -10   2   8        0.20       -2.06      3.11 o 
  -9   2   8        2.21        1.07      2.86 o 
  -8   2   8       71.09       74.35      5.97 o 
  -7   2   8       44.27       46.62      4.71 o 
  -6   2   8       33.54       31.70      3.70 o 
  -5   2   8       51.86       41.32      6.19 o 
  -4   2   8       17.09       16.26      2.15 o 
  -3   2   8       22.13       21.08      1.82 o 
  -2   2   8       22.48       24.23      1.47 o 
  -1   2   8       77.12       94.23      2.88 o 
   0   2   8      219.65      228.05      5.34 o 
   1   2   8       69.70       82.25      3.71 o 
   2   2   8       41.88       30.72      2.36 o 
   3   2   8        5.65        5.13      1.57 o 
   4   2   8        2.36        3.93      1.79 o 
   5   2   8      483.40      505.44     11.41 o 
   6   2   8       41.98       31.37      3.59 o 
   7   2   8        4.12        1.95      3.93 o 
   8   2   8       25.02       29.09      7.74 o 
   9   2   8       74.51       75.83      6.80 o 
  10   2   8        1.15        4.96      3.86 o 
 -11   3   8       12.43       14.84      4.63 o 
 -10   3   8        1.00        3.09      3.53 o 
  -9   3   8        7.15        7.02      5.12 o 
  -8   3   8       73.04       62.10      5.64 o 
  -7   3   8        8.14        7.18      2.94 o 
  -6   3   8       77.04       81.52      5.59 o 
  -5   3   8      313.32      302.96      6.59 o 
  -4   3   8        7.66        9.20      1.57 o 
  -3   3   8        7.06        5.59      1.44 o 
  -2   3   8      359.66      362.35      5.99 o 
  -1   3   8       21.48       22.86      1.91 o 
   0   3   8      318.36      299.98      6.24 o 
   1   3   8       45.00       38.25      2.78 o 
   2   3   8       35.86       34.36      2.48 o 
   3   3   8       51.48       49.06      3.47 o 
   4   3   8      252.54      267.94      8.69 o 
   5   3   8      304.90      307.21      7.26 o 
   6   3   8       12.93       12.11      3.26 o 
   7   3   8       88.06       97.31      6.73 o 
   8   3   8       17.36       21.44      4.29 o 
   9   3   8        8.28        0.60      3.20 o 
  10   3   8        7.25        7.08      3.93 o 
 -11   4   8       32.23       28.03      5.47 o 
 -10   4   8        7.05        4.52      3.53 o 
  -9   4   8       25.33       21.99      4.44 o 
  -8   4   8       43.15       44.11      5.13 o 
  -7   4   8       89.12       88.66      6.20 o 
  -6   4   8        8.29       11.59      2.48 o 
  -5   4   8        9.13        4.57      1.60 o 
  -4   4   8       96.28      100.97      3.70 o 
  -3   4   8        6.69        5.85      1.60 o 
  -2   4   8      314.79      306.73      7.71 o 
  -1   4   8       52.31       49.80      2.65 o 
   0   4   8       12.74       13.81      2.30 o 
   1   4   8        5.74        4.62      1.35 o 
   2   4   8      126.13      120.11      4.08 o 
   3   4   8      228.20      252.85     12.95 o 
   4   4   8       10.64       10.57      2.41 o 
   5   4   8      113.69      106.82      9.64 o 
   6   4   8       38.94       38.83      5.10 o 
   7   4   8       35.16       45.95      5.13 o 
   8   4   8       98.34       98.56     20.71 o 
   9   4   8       26.64       26.98      4.61 o 
  10   4   8        5.34        2.62      4.88 o 
 -10   5   8        3.76        9.81      4.17 o 
  -9   5   8       11.71       13.23      4.00 o 
  -8   5   8       48.73       57.94      9.16 o 
  -7   5   8      126.43      116.05     10.47 o 
  -6   5   8       45.81       41.01      2.96 o 
  -5   5   8        8.16       12.30      1.96 o 
  -4   5   8        1.55        1.46      1.53 o 
  -3   5   8      118.67      115.87      5.12 o 
  -2   5   8      266.88      286.09      7.57 o 
  -1   5   8       34.04       37.38      2.95 o 
   0   5   8        5.57        7.57      4.31 o 
   1   5   8       11.36       13.77      2.19 o 
   2   5   8      233.35      223.56     10.20 o 
   3   5   8        5.29        7.02      1.93 o 
   4   5   8       11.83        7.88      3.15 o 
   5   5   8       52.47       57.54      4.25 o 
   6   5   8        2.60        2.15      2.08 o 
   7   5   8        1.03        2.65      2.44 o 
   8   5   8        2.92        1.19      2.73 o 
   9   5   8        0.52       -0.34      2.80 o 
  10   5   8        0.47        2.53      3.62 o 
 -10   6   8        9.24       12.05      6.19 o 
  -9   6   8       30.45       34.51      4.17 o 
  -8   6   8       59.93       50.90      4.52 o 
  -7   6   8       10.93        6.13      3.27 o 
  -6   6   8        0.05       -1.41      1.41 o 
  -5   6   8       49.34       42.96      3.43 o 
  -4   6   8        8.76       12.06      2.24 o 
  -3   6   8        4.04        1.16      1.64 o 
  -2   6   8       40.30       38.09      3.09 o 
  -1   6   8       38.66       30.02      8.81 o 
   0   6   8       59.82       73.87      3.94 o 
   1   6   8        0.22        1.76      1.47 o 
   2   6   8       76.78       66.76      9.17 o 
   3   6   8        8.34        3.44      3.23 o 
   4   6   8      170.39      171.34     17.18 o 
   5   6   8      137.45      133.33      6.07 o 
   6   6   8        0.15        0.44      2.29 o 
   7   6   8        0.09       -0.71      2.16 o 
   8   6   8       53.12       66.07      6.22 o 
   9   6   8        7.95        5.97      3.25 o 
  -9   7   8        4.33        9.27      3.10 o 
  -8   7   8       54.74       55.60      4.80 o 
  -7   7   8      100.10       86.44      4.47 o 
  -6   7   8        0.37       -1.65      1.65 o 
  -5   7   8        0.44       -0.60      1.87 o 
  -4   7   8       20.71       27.16      2.98 o 
  -3   7   8       22.67       18.31      2.32 o 
  -2   7   8        0.02        0.59      1.93 o 
  -1   7   8      606.05      592.83     18.21 o 
   0   7   8        3.90        3.65      2.98 o 
   1   7   8       23.90       25.79      2.83 o 
   2   7   8        0.13        0.97      1.67 o 
   3   7   8        3.90        9.90      2.29 o 
   4   7   8       24.18       21.61      3.12 o 
   5   7   8       24.38       18.76      3.11 o 
   6   7   8       25.65       24.07      4.10 o 
   7   7   8        0.29        0.91      2.74 o 
   8   7   8        4.69        9.46      4.28 o 
   9   7   8       48.31       61.10     12.38 o 
  -9   8   8       17.71       17.02      3.56 o 
  -8   8   8        8.75        1.89      2.58 o 
  -7   8   8        2.61        2.10      2.06 o 
  -6   8   8       60.58       58.98      7.62 o 
  -5   8   8        9.29       10.24      2.55 o 
  -4   8   8      160.35      164.11      6.21 o 
  -3   8   8        6.46        4.59      2.60 o 
  -2   8   8       22.81       17.77      3.35 o 
  -1   8   8       13.41       13.35      5.95 o 
   0   8   8       28.25       27.94      4.64 o 
   1   8   8       13.82       10.18      3.30 o 
   2   8   8        0.06        1.89      1.73 o 
   3   8   8        0.64       -1.58      1.58 o 
   4   8   8       22.03       19.81      3.01 o 
   5   8   8        0.38        3.00      3.79 o 
   6   8   8       58.84       59.86      5.72 o 
   7   8   8       24.96       24.40      4.46 o 
   8   8   8       59.36       57.39      6.30 o 
  -8   9   8        7.71        7.94      3.15 o 
  -7   9   8        0.46        4.14      2.69 o 
  -6   9   8      162.54      159.90      6.78 o 
  -5   9   8       66.07       70.23      7.86 o 
  -4   9   8        3.25        4.32      2.33 o 
  -3   9   8        1.13        0.27      3.09 o 
  -2   9   8        6.93        1.19      2.86 o 
  -1   9   8        2.52        1.46      2.29 o 
   0   9   8      229.66      254.80      9.89 o 
   1   9   8        1.56        0.32      2.62 o 
   2   9   8      195.69      204.80      7.09 o 
   3   9   8        4.08        4.48      2.14 o 
   4   9   8       46.30       43.60      4.89 o 
   5   9   8        0.64       -0.85      2.38 o 
   6   9   8        1.03        0.13      2.63 o 
   7   9   8       26.54       20.01      4.38 o 
  -7  10   8        2.79        4.87      3.59 o 
  -6  10   8        0.01       -0.31      2.41 o 
  -5  10   8       51.02       57.75      4.63 o 
  -4  10   8       20.05       18.31      3.15 o 
  -3  10   8       52.96       69.50      5.88 o 
  -2  10   8        0.16        2.37      2.85 o 
  -1  10   8       27.39       20.97      5.12 o 
   0  10   8       59.27       62.77     10.71 o 
   1  10   8        5.12        5.87      3.02 o 
   2  10   8        0.00        1.85      3.03 o 
   3  10   8        4.12        2.63      2.23 o 
   4  10   8       30.74       33.37      5.95 o 
   5  10   8        6.94        3.84      2.77 o 
   6  10   8       20.66       29.13      5.12 o 
  -6  11   8        7.07        6.13      3.93 o 
  -5  11   8        2.01       -1.67      3.20 o 
  -4  11   8        0.48        0.24      2.86 o 
  -3  11   8        4.64        6.48      3.25 o 
  -2  11   8        0.61        0.80      2.94 o 
  -1  11   8       22.94       19.88      4.28 o 
   0  11   8        0.02        1.49      2.68 o 
   1  11   8       24.57       23.79      4.21 o 
   2  11   8       25.26       40.63      5.22 o 
   3  11   8       64.40       62.37      4.71 o 
   4  11   8        5.81        6.54      2.76 o 
   5  11   8        0.14       -1.19      2.52 o 
  -4  12   8        3.20       -0.48      4.52 o 
  -3  12   8        3.41        5.71      5.00 o 
  -2  12   8        8.19        6.60      4.64 o 
  -1  12   8        3.06        4.98      3.25 o 
   0  12   8       10.26        9.26      2.97 o 
   1  12   8        2.11       -2.04      3.57 o 
   2  12   8        0.96       -3.21      5.36 o 
   3  12   8        0.51       -0.15      3.25 o 
  -9   0   9        3.13        4.28      4.28 o 
  -7   0   9      130.90      137.34     10.24 o 
  -5   0   9      398.10      399.42     15.71 o 
  -3   0   9      694.47      673.82     15.03 o 
  -1   0   9       82.79       88.79      4.97 o 
   1   0   9       10.49       10.86      2.40 o 
   3   0   9       12.33       13.65      5.00 o 
   5   0   9      137.44      150.34      7.57 o 
   7   0   9       73.13       62.13      8.57 o 
   9   0   9       19.91       26.42      7.62 o 
 -10   1   9       17.41       10.83      4.04 o 
  -9   1   9       52.19       55.04      5.79 o 
  -8   1   9       41.76       45.46      4.96 o 
  -7   1   9       12.79       15.02      3.28 o 
  -6   1   9      157.15      185.39      8.45 o 
  -5   1   9        0.94        1.04      1.78 o 
  -4   1   9       82.95       88.17      6.70 o 
  -3   1   9       28.08       28.09      1.95 o 
  -2   1   9        2.77        2.41      1.48 o 
  -1   1   9      202.58      185.08      5.67 o 
   0   1   9        5.49        5.39      1.44 o 
   1   1   9       23.90       26.73      2.27 o 
   2   1   9      190.45      184.93      7.28 o 
   3   1   9       66.73       77.38      3.72 o 
   4   1   9      590.65      587.32     16.53 o 
   5   1   9      225.85      238.93     10.39 o 
   6   1   9        1.25        1.88      1.99 o 
   7   1   9        0.32        0.07      2.17 o 
   8   1   9      115.61      104.07      7.62 o 
   9   1   9        9.02        5.00      6.43 o 
  10   1   9       59.20       62.23      7.15 o 
 -10   2   9        0.49        0.87      3.69 o 
  -9   2   9        6.80       10.00      3.70 o 
  -8   2   9       37.24       34.75      4.63 o 
  -7   2   9        0.18        2.75      2.44 o 
  -6   2   9       80.38       79.14      7.38 o 
  -5   2   9      202.58      209.09      9.00 o 
  -4   2   9      302.15      298.22      7.66 o 
  -3   2   9       83.38       83.78      5.33 o 
  -2   2   9       86.91       92.07      5.26 o 
  -1   2   9       50.21       56.11      3.33 o 
   0   2   9       26.19       22.37      2.23 o 
   1   2   9        0.92       -0.47      1.09 o 
   2   2   9        1.85        1.11      1.34 o 
   3   2   9        9.32        9.11      1.88 o 
   4   2   9       97.98      101.47      4.40 o 
   5   2   9      657.12      702.22     12.15 o 
   6   2   9       18.96       16.64      3.04 o 
   7   2   9      166.24      184.24      9.17 o 
   8   2   9        0.00        2.64      3.81 o 
   9   2   9       19.15        9.07      7.62 o 
 -10   3   9        9.26        6.09      8.09 o 
  -9   3   9      117.64      130.61     14.40 o 
  -8   3   9       20.59       23.05      4.27 o 
  -7   3   9       86.20       93.89      6.39 o 
  -6   3   9        0.48        0.61      1.97 o 
  -5   3   9       93.97       89.51      4.66 o 
  -4   3   9      115.23      109.97      3.96 o 
  -3   3   9       46.99       40.99      2.73 o 
  -2   3   9        2.68        2.18      1.30 o 
  -1   3   9        0.80        1.56      1.45 o 
   0   3   9       50.66       58.53      3.04 o 
   1   3   9        2.62        2.12      1.72 o 
   2   3   9       49.47       49.80      4.33 o 
   3   3   9       58.38       51.00      3.17 o 
   4   3   9      374.93      347.21      7.91 o 
   5   3   9      293.46      299.56      8.97 o 
   6   3   9       55.55       53.45      4.42 o 
   7   3   9        2.98        0.58      2.80 o 
   8   3   9        0.24        2.12      2.74 o 
   9   3   9       11.36       10.90      5.12 o 
 -10   4   9       47.82       64.06      6.63 o 
  -9   4   9       65.47       81.60      7.05 o 
  -8   4   9        5.59        7.93      3.35 o 
  -7   4   9       41.13       43.53      9.14 o 
  -6   4   9        9.19        8.91      2.78 o 
  -5   4   9        0.38       -0.05      1.76 o 
  -4   4   9        7.92        7.01      1.69 o 
  -3   4   9      166.81      177.61      5.15 o 
  -2   4   9      978.97      941.58     18.53 o 
  -1   4   9       14.70       12.56      2.23 o 
   0   4   9        0.22        0.54      1.18 o 
   1   4   9       10.61       10.13      1.82 o 
   2   4   9        1.10        2.24      1.72 o 
   3   4   9       94.96      108.57      5.18 o 
   4   4   9       57.01       51.09      4.01 o 
   5   4   9      192.36      208.78      7.59 o 
   6   4   9       88.38       85.24      5.31 o 
   7   4   9       29.21       34.79      4.91 o 
   8   4   9       39.71       42.17      5.47 o 
   9   4   9        8.72        6.31      3.87 o 
  -9   5   9        2.99        3.16      2.64 o 
  -8   5   9        3.35        2.51      2.27 o 
  -7   5   9       13.54        8.27      2.74 o 
  -6   5   9       20.11       23.13      6.63 o 
  -5   5   9        0.53        0.77      1.55 o 
  -4   5   9      188.88      190.66      5.51 o 
  -3   5   9      326.53      304.09      8.36 o 
  -2   5   9      228.65      223.82      7.01 o 
  -1   5   9       78.04       68.26      4.20 o 
   0   5   9        0.37        1.32      1.90 o 
   1   5   9       25.50       19.62      2.53 o 
   2   5   9       11.86        7.77      4.34 o 
   3   5   9       81.21       67.54      4.35 o 
   4   5   9      121.35      105.74      5.99 o 
   5   5   9       28.46       25.32      4.13 o 
   6   5   9        3.42        7.29      2.65 o 
   7   5   9       41.22       45.37     10.24 o 
   8   5   9        8.42       13.17      3.93 o 
   9   5   9       15.82       12.61      5.36 o 
  -9   6   9        5.89        6.41      3.02 o 
  -8   6   9       69.19       64.72      5.11 o 
  -7   6   9        2.45        4.18      2.50 o 
  -6   6   9       55.81       46.70      3.99 o 
  -5   6   9      112.96      123.57      5.71 o 
  -4   6   9       12.98       10.58      3.03 o 
  -3   6   9      554.62      545.37     14.64 o 
  -2   6   9      404.93      405.22     21.42 o 
  -1   6   9        8.45        9.49      2.86 o 
   0   6   9       71.49       61.49      5.02 o 
   1   6   9      119.58      115.67      9.59 o 
   2   6   9        2.87        0.37      1.59 o 
   3   6   9        5.04        4.02      2.52 o 
   4   6   9        0.22        3.39      2.05 o 
   5   6   9        1.68        1.92      2.08 o 
   6   6   9       14.92       20.64      3.91 o 
   7   6   9       17.26       21.21      4.29 o 
   8   6   9        0.01        2.70      5.59 o 
  -8   7   9        1.94        4.21      2.79 o 
  -7   7   9        5.66        4.23      2.47 o 
  -6   7   9        1.74        3.61      2.04 o 
  -5   7   9        0.06       -0.21      2.10 o 
  -4   7   9       25.16       18.84      3.76 o 
  -3   7   9       95.80      101.85      6.44 o 
  -2   7   9       63.47       64.66      6.66 o 
  -1   7   9       44.08       46.68      4.63 o 
   0   7   9       12.18       14.15      3.32 o 
   1   7   9      240.99      230.34     10.24 o 
   2   7   9       37.75       30.11      3.56 o 
   3   7   9        3.00        2.30      2.71 o 
   4   7   9      100.85       80.62      5.11 o 
   5   7   9        8.76        5.05      2.56 o 
   6   7   9       29.43       29.60      5.12 o 
   7   7   9        7.16        4.75      3.08 o 
   8   7   9        7.28        5.24      5.00 o 
  -8   8   9        1.40        1.13      2.59 o 
  -7   8   9        0.50       -0.06      2.52 o 
  -6   8   9        9.26       11.12      2.90 o 
  -5   8   9       48.60       50.74      5.19 o 
  -4   8   9        0.52        2.51      2.60 o 
  -3   8   9      146.79      159.75      8.13 o 
  -2   8   9       21.52       13.24      3.42 o 
  -1   8   9        0.54        2.37      5.71 o 
   0   8   9        2.18       -0.58      2.86 o 
   1   8   9        8.81        3.70      2.63 o 
   2   8   9        0.03       -1.61      1.61 o 
   3   8   9       77.81       78.89      4.85 o 
   4   8   9        0.07       -0.58      2.22 o 
   5   8   9        6.98        6.55      2.73 o 
   6   8   9       28.91       35.86      5.02 o 
   7   8   9        1.43        7.05      3.52 o 
  -7   9   9        3.37        6.38      3.08 o 
  -6   9   9        7.11        1.47      2.61 o 
  -5   9   9        0.04        1.44      2.68 o 
  -4   9   9       10.38        5.69      3.15 o 
  -3   9   9        0.24       -2.09      4.64 o 
  -2   9   9        1.07       -0.95      2.19 o 
  -1   9   9      207.48      221.86     12.73 o 
   0   9   9       25.05       22.05      3.72 o 
   1   9   9       27.82       23.77      4.21 o 
   2   9   9        3.64        1.24      2.33 o 
   3   9   9       36.74       32.36      5.89 o 
   4   9   9       30.33       27.89      3.68 o 
   5   9   9        3.02        4.86      2.76 o 
   6   9   9        0.29       -0.23      2.80 o 
  -6  10   9        0.04        1.69      3.45 o 
  -5  10   9       17.33       15.50      4.04 o 
  -4  10   9        0.00       -1.79      2.69 o 
  -3  10   9       57.13       68.72      6.13 o 
  -2  10   9        7.88        2.14      3.03 o 
  -1  10   9        0.08       -2.46      2.46 o 
   0  10   9       67.27       68.90      6.00 o 
   1  10   9       12.02       11.25      3.69 o 
   2  10   9        0.02        0.07      2.63 o 
   3  10   9        5.69        8.63      2.71 o 
   4  10   9        1.70        3.08      2.42 o 
   5  10   9       28.39       31.14      4.19 o 
  -4  11   9       17.49       17.02      4.20 o 
  -3  11   9        0.16       -2.86      2.86 o 
  -2  11   9        3.89        3.76      8.57 o 
  -1  11   9        0.04       -1.03      2.16 o 
   0  11   9       57.20       50.48      5.62 o 
   1  11   9        0.26       -2.68      2.68 o 
   2  11   9       27.46       27.51      9.05 o 
   3  11   9        0.10       -0.48      3.03 o 
  -1  12   9        4.98        1.82      3.37 o 
   0  12   9        6.19        0.36      3.45 o 
 -10   0  10       27.33       28.09      7.38 o 
  -8   0  10        8.90       10.47      4.76 o 
  -6   0  10        7.26        4.52      3.57 o 
  -4   0  10      327.27      309.20     15.95 o 
  -2   0  10      173.79      156.86     10.95 o 
   0   0  10       37.88       41.86      4.06 o 
   2   0  10       80.87       85.98      5.72 o 
   4   0  10      231.68      244.25      9.68 o 
   6   0  10       67.55       82.66     12.97 o 
   8   0  10        0.01        0.48      4.28 o 
 -10   1  10        6.24        5.24      3.87 o 
  -9   1  10        0.75       -2.80      2.80 o 
  -8   1  10       25.72       25.38      4.37 o 
  -7   1  10        4.38       -0.60      2.52 o 
  -6   1  10        1.83        0.14      2.50 o 
  -5   1  10      195.40      197.40     11.08 o 
  -4   1  10       20.98       21.43      3.87 o 
  -3   1  10      411.15      413.04     15.23 o 
  -2   1  10       25.06       32.21      3.18 o 
  -1   1  10        1.11       -0.71      1.37 o 
   0   1  10       76.46       62.69      3.36 o 
   1   1  10        3.48        2.64      1.96 o 
   2   1  10      149.05      160.04      5.33 o 
   3   1  10       15.50       15.22      2.32 o 
   4   1  10      300.38      319.37      7.85 o 
   5   1  10        0.45        1.97      1.86 o 
   6   1  10       12.71       16.79      2.75 o 
   7   1  10       38.24       53.74      5.80 o 
   8   1  10        5.19        0.21      2.85 o 
   9   1  10        6.23       -0.85      3.21 o 
  -9   2  10       20.68       10.77      3.95 o 
  -8   2  10        2.19        5.55      3.35 o 
  -7   2  10        3.41        7.37      2.52 o 
  -6   2  10        3.44        1.96      2.48 o 
  -5   2  10      150.02      155.58      9.64 o 
  -4   2  10       71.77       67.79      4.44 o 
  -3   2  10      319.65      314.86     11.27 o 
  -2   2  10       81.33       76.45      4.34 o 
  -1   2  10       49.71       44.73      3.43 o 
   0   2  10        3.27        1.23      1.30 o 
   1   2  10      332.63      319.88      7.31 o 
   2   2  10        0.11        2.02      1.60 o 
   3   2  10       66.41       69.54      3.80 o 
   4   2  10      180.11      189.26      6.01 o 
   5   2  10      546.95      543.70     10.79 o 
   6   2  10        8.65        6.03      2.59 o 
   7   2  10        0.23        1.04      4.05 o 
   8   2  10        2.82        2.87      3.18 o 
   9   2  10       11.37       14.63      4.70 o 
  -9   3  10       38.46       43.32      5.55 o 
  -8   3  10       11.23       12.30      3.04 o 
  -7   3  10        7.63        9.16      2.67 o 
  -6   3  10       42.79       38.68      3.73 o 
  -5   3  10       30.56       38.87      5.47 o 
  -4   3  10      473.03      474.65     11.31 o 
  -3   3  10      241.79      249.53      7.66 o 
  -2   3  10      369.95      374.14      9.48 o 
  -1   3  10      112.66      108.04      5.01 o 
   0   3  10        2.95        3.01      1.44 o 
   1   3  10        0.14       -0.40      1.38 o 
   2   3  10       13.37       14.34      2.20 o 
   3   3  10        0.06       -0.99      1.51 o 
   4   3  10       10.11       10.32      2.67 o 
   5   3  10      104.74      108.31      5.80 o 
   6   3  10        0.00       -0.93      2.08 o 
   7   3  10       34.24       34.77      5.95 o 
   8   3  10        2.45        8.03      4.28 o 
  -9   4  10       27.82       28.84      6.28 o 
  -8   4  10       35.59       37.96      4.30 o 
  -7   4  10        0.27        1.89      2.23 o 
  -6   4  10       28.31       25.01      3.33 o 
  -5   4  10        6.27        6.32      2.91 o 
  -4   4  10        2.87        5.43      2.33 o 
  -3   4  10       36.32       38.69      4.41 o 
  -2   4  10       16.18       17.18      2.58 o 
  -1   4  10       23.44       23.55      2.95 o 
   0   4  10       10.44        7.15      2.29 o 
   1   4  10        1.09        1.83      1.67 o 
   2   4  10      127.99      128.29      5.60 o 
   3   4  10      332.55      294.10      8.76 o 
   4   4  10       46.33       52.60      4.16 o 
   5   4  10        9.36       11.82      3.01 o 
   6   4  10        0.01        1.17      2.26 o 
   7   4  10        0.10       -0.51      2.63 o 
   8   4  10        0.02        0.56      3.11 o 
  -9   5  10       45.87       47.58      4.95 o 
  -8   5  10        3.57        3.60      2.70 o 
  -7   5  10       32.25       31.54      3.84 o 
  -6   5  10       21.80       14.59      3.69 o 
  -5   5  10        5.49        7.75      3.11 o 
  -4   5  10       83.19       92.43      4.28 o 
  -3   5  10      201.83      197.99      5.89 o 
  -2   5  10      197.24      210.43      9.26 o 
  -1   5  10       70.85       74.81     13.09 o 
   0   5  10        0.01       -0.83      4.17 o 
   1   5  10       21.44       10.18      2.31 o 
   2   5  10        0.10        3.00      2.72 o 
   3   5  10       80.38       98.62      5.40 o 
   4   5  10      112.94       97.12      5.43 o 
   5   5  10        6.06        1.35      2.19 o 
   6   5  10       63.78       69.44      7.14 o 
   7   5  10       19.65       22.19      4.61 o 
   8   5  10        7.90       16.64      4.61 o 
  -8   6  10        1.62        1.75      2.55 o 
  -7   6  10        3.44        0.83      2.36 o 
  -6   6  10      119.39      122.44     11.78 o 
  -5   6  10       44.29       32.27      4.61 o 
  -4   6  10        6.13        7.15      2.43 o 
  -3   6  10        3.49        3.17      2.60 o 
  -2   6  10       17.96       15.37      3.30 o 
  -1   6  10        1.17        1.08      2.16 o 
   0   6  10        0.45       -0.11      2.16 o 
   1   6  10       53.83       62.13      5.49 o 
   2   6  10       71.05       79.02      4.75 o 
   3   6  10       50.05       41.62      3.85 o 
   4   6  10      129.92      145.85      6.59 o 
   5   6  10        4.87        2.85      2.98 o 
   6   6  10        7.93        9.14      3.07 o 
   7   6  10       12.87       21.43      4.51 o 
  -7   7  10        3.56        3.56      3.35 o 
  -6   7  10        1.90       -0.18      3.09 o 
  -5   7  10       11.05       12.69      2.87 o 
  -4   7  10       13.36       15.42      3.66 o 
  -3   7  10       33.51       26.77      4.17 o 
  -2   7  10        1.58        1.31      5.12 o 
  -1   7  10        1.31       -1.12      2.40 o 
   0   7  10       12.13        6.71      2.73 o 
   1   7  10        3.25        1.77      3.21 o 
   2   7  10       90.53       95.28      6.73 o 
   3   7  10        1.66        2.04      2.22 o 
   4   7  10       65.82       75.72      5.10 o 
   5   7  10        7.30        7.30      2.74 o 
   6   7  10        2.76       -0.80      2.55 o 
  -7   8  10        4.17        4.16      3.45 o 
  -6   8  10        0.16        2.62      3.20 o 
  -5   8  10       10.90        8.21      3.42 o 
  -4   8  10       31.40       38.52      5.02 o 
  -3   8  10        2.25        2.89      2.23 o 
  -2   8  10        2.58        1.78      3.69 o 
  -1   8  10       40.71       47.63      5.14 o 
   0   8  10       12.10        6.54      3.18 o 
   1   8  10        0.20        0.84      3.93 o 
   2   8  10      103.73      118.04     25.35 o 
   3   8  10        6.86        5.90      3.35 o 
   4   8  10       46.60       42.34      4.21 o 
   5   8  10        1.85        6.90      2.66 o 
   6   8  10        1.36        6.18      3.52 o 
  -5   9  10        1.48        1.45      2.98 o 
  -4   9  10        5.01        7.37      3.35 o 
  -3   9  10       33.64       21.67      4.34 o 
  -2   9  10       14.17       20.37      5.36 o 
  -1   9  10       22.56       29.30      4.46 o 
   0   9  10       11.83        5.31      3.03 o 
   1   9  10       54.04       54.23      5.62 o 
   2   9  10       22.64       27.13      4.54 o 
   3   9  10       41.72       36.04      5.14 o 
   4   9  10       25.43       31.23      5.04 o 
   5   9  10        0.24       -0.12      2.65 o 
  -4  10  10       33.28       53.42      6.07 o 
  -3  10  10        0.00        0.60      3.03 o 
  -2  10  10        3.47        0.02      2.21 o 
  -1  10  10       16.74       16.88      5.71 o 
   0  10  10        2.95        2.03      2.91 o 
   1  10  10        0.31       -1.38      2.63 o 
   2  10  10       16.45       26.54      4.71 o 
   3  10  10       36.26       38.12      5.42 o 
  -9   0  11        7.83       11.43      5.47 o 
  -7   0  11        1.46       -1.16      2.98 o 
  -5   0  11      151.70      157.34     12.38 o 
  -3   0  11      185.82      214.23     13.81 o 
  -1   0  11       68.95       69.03      8.09 o 
   1   0  11        1.33        2.41      2.11 o 
   3   0  11      152.75      150.97      7.81 o 
   5   0  11        0.27       -2.29      2.29 o 
   7   0  11       19.30       14.28      5.95 o 
  -8   1  11        1.91       -1.58      2.42 o 
  -7   1  11        7.82        7.91      4.40 o 
  -6   1  11       12.64       10.84      3.95 o 
  -5   1  11       41.55       49.62      5.47 o 
  -4   1  11        2.51        0.61      4.64 o 
  -3   1  11        2.97        2.36      2.86 o 
  -2   1  11       82.94      112.64     19.76 o 
  -1   1  11       44.27       47.76      9.01 o 
   0   1  11        3.03        5.20      1.96 o 
   1   1  11       72.42       71.64      4.19 o 
   2   1  11       82.33       76.50      4.09 o 
   3   1  11        1.09        0.43      1.75 o 
   4   1  11       31.20       34.68      4.19 o 
   5   1  11        2.03       -0.39      1.99 o 
   6   1  11        0.11        0.33      2.06 o 
   7   1  11       18.67       22.89      5.83 o 
  -8   2  11        1.68        2.32      2.50 o 
  -7   2  11       19.02       12.40      4.64 o 
  -6   2  11        3.36        2.15      2.42 o 
  -5   2  11        4.42        6.31      3.57 o 
  -4   2  11      171.37      179.72     19.76 o 
  -3   2  11       15.75       15.47      5.95 o 
  -2   2  11      145.96      151.54     10.24 o 
  -1   2  11       28.57       35.12      3.46 o 
   0   2  11        4.56        6.20      2.29 o 
   1   2  11       20.65       21.49      3.42 o 
   2   2  11        0.02        0.65      1.68 o 
   3   2  11        7.50        7.65      2.36 o 
   4   2  11        0.54        0.36      1.74 o 
   5   2  11       31.43       25.16      6.36 o 
   6   2  11        0.02        0.53      2.38 o 
   7   2  11        4.89       -0.12      2.86 o 
  -8   3  11       18.90       16.27      4.29 o 
  -7   3  11       35.91       36.68      4.88 o 
  -6   3  11       50.32       53.50      5.59 o 
  -5   3  11       10.34        8.81      3.37 o 
  -4   3  11       57.26       65.39      8.57 o 
  -3   3  11      133.92      119.76      7.62 o 
  -2   3  11      128.12      132.03      5.88 o 
  -1   3  11        8.22        7.44      2.35 o 
   0   3  11       12.94       11.67      2.59 o 
   1   3  11        0.54        3.95      1.85 o 
   2   3  11        1.08        1.21      1.83 o 
   3   3  11      249.95      254.05     10.51 o 
   4   3  11       41.51       40.39      4.05 o 
   5   3  11        1.57        2.49      2.33 o 
   6   3  11       17.42       18.29      3.42 o 
   7   3  11       13.00       19.16      4.38 o 
  -8   4  11        7.49        2.76      4.40 o 
  -7   4  11        2.62        2.75      3.81 o 
  -6   4  11       17.97       24.25      4.34 o 
  -5   4  11       28.08       25.58      4.46 o 
  -4   4  11      104.03      126.37      7.81 o 
  -3   4  11       53.14       47.55      5.83 o 
  -2   4  11       38.56       45.91      4.09 o 
  -1   4  11       65.81       67.19      4.55 o 
   0   4  11       65.96       64.37      5.52 o 
   1   4  11        0.48        2.35      2.98 o 
   2   4  11       70.10       65.14      4.68 o 
   3   4  11       54.13       83.27      5.15 o 
   4   4  11       57.72       46.55      4.46 o 
   5   4  11      130.98      135.71      6.82 o 
   6   4  11       29.73       31.89      4.23 o 
   7   4  11        8.59        8.57      5.12 o 
  -7   5  11        0.27        2.83      3.35 o 
  -6   5  11       18.99       25.05      4.46 o 
  -5   5  11       11.07       12.54      2.96 o 
  -4   5  11       57.83       39.82      5.11 o 
  -3   5  11       13.03       11.53      2.62 o 
  -2   5  11       14.87       20.63      5.12 o 
  -1   5  11       61.40       64.04      5.55 o 
   0   5  11       11.17        9.44      3.32 o 
   1   5  11        2.88        3.92      4.05 o 
   2   5  11       86.14       88.92      5.19 o 
   3   5  11      234.54      220.19      7.92 o 
   4   5  11      209.98      216.88     13.42 o 
   5   5  11       11.16        8.92      2.87 o 
   6   5  11        1.97        6.57      3.91 o 
  -7   6  11       11.26       12.97      4.10 o 
  -6   6  11        4.99        7.58      5.00 o 
  -5   6  11        5.94        3.43      3.11 o 
  -4   6  11       16.82       19.04      5.95 o 
  -3   6  11       17.11       17.86      3.76 o 
  -2   6  11        9.84        6.19      4.76 o 
  -1   6  11        1.25        0.67      2.38 o 
   0   6  11        1.75        1.82      2.55 o 
   1   6  11        5.07        2.06      2.85 o 
   2   6  11        8.30       10.52      3.55 o 
   3   6  11        0.00        0.76      2.25 o 
   4   6  11        9.90       10.99      3.10 o 
   5   6  11        0.02        1.30      3.78 o 
   6   6  11       26.18       21.15      3.85 o 
  -6   7  11        8.50        7.32      4.52 o 
  -5   7  11        0.90       -2.38      2.69 o 
  -4   7  11        0.41        3.37      3.11 o 
  -3   7  11        0.57        0.41      2.57 o 
  -2   7  11       22.64       26.33      4.46 o 
  -1   7  11        0.94        2.23      2.74 o 
   0   7  11       21.17       16.99      3.77 o 
   1   7  11        5.32        5.18      2.99 o 
   2   7  11      117.27      117.22      7.91 o 
   3   7  11       35.96       42.66      5.38 o 
   4   7  11        0.53        0.26      2.33 o 
   5   7  11        0.16       -2.23      2.23 o 
  -5   8  11       22.36       30.21      5.24 o 
  -4   8  11        9.62       13.57      4.04 o 
  -3   8  11        0.02        2.00      2.91 o 
  -2   8  11        0.01        4.51      3.21 o 
  -1   8  11        8.42        3.69      3.69 o 
   0   8  11        0.34       -1.43      2.63 o 
   1   8  11        2.65        5.65      3.33 o 
   2   8  11        2.95        0.98      2.68 o 
   3   8  11       44.69       43.21      5.52 o 
   4   8  11       47.79       53.62      4.75 o 
  -3   9  11       16.36       20.39      4.37 o 
  -2   9  11        7.17        7.65      3.48 o 
  -1   9  11        1.18       -0.28      3.09 o 
   0   9  11        0.14       -1.31      2.95 o 
   1   9  11        1.60        2.34      3.03 o 
   2   9  11        1.24        3.85      3.03 o 
  -6   0  12       27.48       22.37      6.90 o 
  -4   0  12       36.63       34.28      7.14 o 
  -2   0  12      115.97      143.77     11.66 o 
   0   0  12      259.81      243.74     14.76 o 
   2   0  12       18.46       25.57      4.17 o 
   4   0  12        7.30       15.48      4.52 o 
   6   0  12       49.54       51.79      6.13 o 
  -7   1  12       21.73       19.88      4.68 o 
  -6   1  12       17.47       19.20      4.63 o 
  -5   1  12      207.07      203.31     18.57 o 
  -4   1  12       94.65      100.20      7.49 o 
  -3   1  12        2.41        4.20      3.18 o 
  -2   1  12       94.66      101.16     11.19 o 
  -1   1  12        8.77        6.09      3.35 o 
   0   1  12        3.28        2.44      2.19 o 
   1   1  12       15.98       14.69      3.16 o 
   2   1  12       56.27       51.63      3.73 o 
   3   1  12       13.18       15.25      2.68 o 
   4   1  12       38.19       41.18      3.68 o 
   5   1  12        3.76        5.94      4.02 o 
   6   1  12       10.30       13.25      3.43 o 
  -7   2  12        0.44        0.02      3.45 o 
  -6   2  12        0.96        1.78      3.18 o 
  -5   2  12        7.20       17.74      4.46 o 
  -4   2  12       42.02       32.69      5.04 o 
  -3   2  12        2.35       -2.68      2.68 o 
  -2   2  12      168.67      173.35      9.25 o 
  -1   2  12        6.63        8.36      3.59 o 
   0   2  12       22.95       30.32      3.57 o 
   1   2  12      130.81      121.89     10.16 o 
   2   2  12       27.72       25.97      3.86 o 
   3   2  12       19.51       19.80      2.87 o 
   4   2  12        0.30        3.05      3.88 o 
   5   2  12        0.00        0.82      2.47 o 
   6   2  12        0.87        2.65      2.85 o 
  -7   3  12      122.58      126.39      9.00 o 
  -6   3  12        9.35       13.09      4.21 o 
  -5   3  12        0.04       -1.11      2.85 o 
  -4   3  12       30.51       26.71      5.59 o 
  -3   3  12        3.70        3.77      3.35 o 
  -2   3  12        1.96       -0.60      3.03 o 
  -1   3  12        0.02       -0.60      2.10 o 
   0   3  12       15.97       16.88      3.47 o 
   1   3  12       33.36       30.35      3.78 o 
   2   3  12        1.79        0.83      2.08 o 
   3   3  12       24.45       11.09      2.89 o 
   4   3  12        6.54        7.16      2.72 o 
   5   3  12        0.52        3.24      2.51 o 
   6   3  12        7.67        4.20      3.04 o 
  -6   4  12        2.83        4.41      3.35 o 
  -5   4  12        4.49        1.71      2.86 o 
  -4   4  12        1.96        2.44      3.11 o 
  -3   4  12       28.34       36.26      7.50 o 
  -2   4  12        4.24        5.13      3.66 o 
  -1   4  12      158.08      168.55      8.46 o 
   0   4  12       45.04       47.04      8.45 o 
   1   4  12       20.68       19.64      4.29 o 
   2   4  12       12.17        2.27      4.05 o 
   3   4  12       68.12       72.47      5.20 o 
   4   4  12       10.04        9.42      2.81 o 
   5   4  12        2.24        1.41      2.49 o 
  -6   5  12       39.23       39.59      5.64 o 
  -5   5  12        0.88        0.46      3.11 o 
  -4   5  12       21.69       20.83      4.44 o 
  -3   5  12       13.16       24.28      6.66 o 
  -2   5  12        0.39       -0.83      2.98 o 
  -1   5  12        2.63        2.09      2.73 o 
   0   5  12       27.87       26.21      4.28 o 
   1   5  12        0.14       -1.20      2.57 o 
   2   5  12        4.05        4.91      3.35 o 
   3   5  12        9.17       13.98      4.05 o 
   4   5  12       13.38        6.58      5.97 o 
   5   5  12        2.28        5.01      2.81 o 
  -5   6  12        5.22        8.81      5.24 o 
  -4   6  12       26.94       17.61      6.66 o 
  -3   6  12        0.04       -1.43      4.52 o 
  -2   6  12       13.42       16.99      3.81 o 
  -1   6  12        8.22        5.09      2.91 o 
   0   6  12        6.11        6.15      4.40 o 
   1   6  12       11.32        9.60      3.48 o 
   2   6  12        7.72        6.82      3.21 o 
   3   6  12        1.25        5.03      3.49 o 
   4   6  12       16.42       11.01      3.23 o 
  -4   7  12        0.28        0.24      3.81 o 
  -3   7  12       88.59      105.31      7.43 o 
  -2   7  12        2.43        3.30      3.20 o 
  -1   7  12        6.93        8.07      3.48 o 
   0   7  12       33.83       54.94      5.86 o 
   1   7  12        3.15        5.94      4.88 o 
   2   7  12       45.84       46.04      5.72 o 
   3   7  12       10.29        8.96      4.12 o 
  -1   8  12        4.95        9.50      3.93 o 
   0   8  12        1.04       -3.26      5.47 o 
  -5   0  13      261.35      258.50     17.38 o 
  -3   0  13       20.79       28.09      7.38 o 
  -1   0  13        6.11        1.90      4.76 o 
   1   0  13        4.34       10.71      5.71 o 
   3   0  13       64.85       61.73      6.19 o 
  -5   1  13        2.61        1.32      3.32 o 
  -4   1  13       42.67       42.40      5.72 o 
  -3   1  13        6.89        8.29      3.86 o 
  -2   1  13        1.61       -0.06      3.35 o 
  -1   1  13       55.34       54.70      5.97 o 
   0   1  13        2.74        9.28      3.87 o 
   1   1  13        1.35       -2.33      2.33 o 
   2   1  13       21.08       27.04      3.27 o 
   3   1  13        6.39        5.65      2.40 o 
   4   1  13        8.42        4.03      3.44 o 
  -5   2  13       45.02       34.74      5.64 o 
  -4   2  13        7.24        6.19      3.87 o 
  -3   2  13        5.94        5.37      3.93 o 
  -2   2  13       53.61       52.44     11.90 o 
  -1   2  13       92.76      103.32      7.66 o 
   0   2  13       16.47       27.23      4.85 o 
   1   2  13       19.49       17.73      3.42 o 
   2   2  13        7.76        4.96      2.65 o 
   3   2  13        6.24        6.81      2.64 o 
   4   2  13        7.07        6.10      3.02 o 
  -5   3  13       17.89        9.88      4.38 o 
  -4   3  13        9.85        9.95      6.31 o 
  -3   3  13       10.64        8.45      4.21 o 
  -2   3  13       26.00       25.22      4.87 o 
  -1   3  13        8.42       10.70      4.76 o 
   0   3  13        0.65       -0.02      2.91 o 
   1   3  13        2.15       -3.60      4.52 o 
   2   3  13        0.38        5.47      3.48 o 
   3   3  13        0.77        0.33      2.24 o 
  -4   4  13        2.88        0.23      3.55 o 
  -3   4  13        1.51       -1.42      3.02 o 
  -2   4  13       40.31       33.32      7.86 o 
  -1   4  13        1.28       -3.57      4.76 o 
   0   4  13       15.08        7.67      4.76 o 
   1   4  13        0.05       -0.05      3.03 o 
   2   4  13        7.72       10.54      4.00 o 
   3   4  13        0.21        0.77      3.49 o 
  -3   5  13        2.91       -3.57      4.28 o 
  -2   5  13        1.04       -4.52      4.52 o 
  -1   5  13       11.04       15.01      4.40 o 
   0   5  13        0.02       -2.63      2.63 o 
   1   5  13       14.59       11.67      4.52 o 
   2   5  13        4.97        1.81      3.37 o 
   0   0  14       71.54       82.12     10.47 o 
  -1   1  14       50.63       56.41      6.56 o 
                                                 
